# Supplementary material for: Microbiome, Transcriptome, and Metabolomic Analyses Revealed the Mechanism of Immune Response to Diarrhea in Rabbits Fed Antibiotic-Free Diets
Source: Front Microbiol. 2022 Jul 6;13:888984. doi: 10.3389/fmicb.2022.888984 (PMC9298518; doi:10.3389/fmicb.2022.888984)
Supplement: Supplementary file 2 [file Data_Sheet_1.zip]

Archive with 1 entries (1 files):
- table S2.xlsx
