# Supplementary material for: Microbiome, Transcriptome, and Metabolomic Analyses Revealed the Mechanism of Immune Response to Diarrhea in Rabbits Fed Antibiotic-Free Diets
Source: Front Microbiol. 2022 Jul 6;13:888984. doi: 10.3389/fmicb.2022.888984 (PMC9298518; doi:10.3389/fmicb.2022.888984)
Supplement: Supplementary file 2 [file Data_Sheet_1.zip › table S2.xlsx]

## Sheet: Supplementary Table 1
Supplementary Table 1. Primer sequences used for qRT-PCR
Gene		Primers (5'→3')
CHRDL2	Forward	GTCCTCGTCCATACAGCCATCTC
	Reverse	CTGAGCCTCAGTCTCCTCATCTTTC
AKR1B10	Forward	TGAAGCATAAGCCAGTGACTAACC
	Reverse	ACTTGGAAGCGAATCAGAACCT
FKBP5	Forward	CAGTATGGGAAGATAGTGTCCTGGC
	Reverse	GCCTTATCGCAACATTCAACAGC
GLS2	Forward	TCAGCAATGCCACATTTCAGTC
	Reverse	TCAGCAATGCCACATTTCAGTC
LCT	Forward	AACTGGATAAAGGAGGAGTACAACAACC
	Reverse	CGGAGGTAGTAGATCCTGGTAGTGT
PLA2G1B	Forward	ATGAAATTCCTTGTCCTGGCTG
	Reverse	CCAAGCCACAGTAACAGCCGT
SCL2A9	Forward	AGTTCAAGGAAAAGGAAGCAGCT
	Reverse	CACCGAAAGGTTGTAGCCATAGAG
GAPDH	Forward	CTTCGGCATTGTGGAGGG
	Reverse	CTAGGCAGGGATGATGTTCT
GAPDH was used as reference gene.

## Sheet: Supplementary Table 2
Supplementary Table 2. Summary statistics of the 16S rRNA gene sequencing results
Sample name	observed_otus	shannon	simpson	chao1
E.Du1	8	0.21	0.045	9.5
E.Du2	16	1.315	0.415	23.5
E.Du3	35	2.886	0.756	54.5
E.Du4	5	1.425	0.575	5
E.Du5	24	2.38	0.644	31
E.Du6	39	0.985	0.203	65.25
C.Du1	153	6.259	0.976	184.138
C.Du2	143	5.946	0.967	167.118
C.Du3	119	5.257	0.944	164
C.Du4	169	5.908	0.962	277.37
C.Du5	140	5.939	0.973	236.316
C.Du6	111	5.659	0.968	135

## Sheet: Supplementary Table 3
Supplementary Table 3. Relative abundances of the top 10 components of the microbiota at the four time points at the phylum level
Phylum	Relative abundance (%)
	Healthy							Diarrhea
	Du1	Du2	Du3	Du4	Du5	Du6	average(%)	Du1	Du2	Du3	Du4	Du5	Du6	average(%)
Firmicutes	0.366213	0.318594	0.471655	0.427438	0.175737	0.277778	0.1519	0.0192744	0.998866	0.94898	0.230159	0.772109	0.962585	3.932
Proteobacteria	0.031746	0.00680272	0.0090703	0.0113379	0.0748299	0.0181406	0.6893	0.979592	0	0.00566893	0.769841	0.132653	0.00340136	1.8912
Bacteroidetes	0.0566893	0.0192744	0.216553	0.334467	0.0294785	0.0328798	0.1134	0.00113379	0	0.0453515	0	0.0952381	0.0102041	0.1519
Verrucomicrobia	0.00340136	0.00340136	0.0566893	0.0090703	0.00340136	0.037415	0.2268	0	0	0	0	0	0	0
Tenericutes	0.0714286	0.0941043	0.0147392	0.021542	0.0090703	0.015873	0.0612	0	0.00113379	0	0	0	0.00113379	0.0023
Actinobacteria	0.00793651	0.00340136	0.00226757	0	0.0419501	0.00566893	0.076	0	0	0	0	0	0	0
Melainabacteria	0.0181406	0.0396825	0	0.00453515	0.00566893	0.00793651	0.0283	0	0	0	0	0	0.00113379	0.0011
unidentified_Bacteria	0.00453515	0.00453515	0.00113379	0	0.00566893	0.0124717	0	0	0	0	0	0	0	0
Synergistetes	0	0	0	0	0	0	0	0	0	0	0	0	0	0
Cyanobacteria	0	0	0	0	0	0	2.6156	0	0	0	0	0	0.00226757	0.0023
others	0.439909	0.510204	0.227891	0.19161	0.654195	0.591837	2.6156	0	4.44e-16	0	0	0	0.0192744	0.0193

## Sheet: Supplementary Table 4
Supplementary Table 3. Relative abundances of the top 10 components of the microbiota at the four time points at the genus level
Genus	Relative abundance (%)
	Healthy							Diarrhea
	Du1	Du2	Du3	Du4	Du5	Du6	average(%)	Du1	Du2	Du3	Du4	Du5	Du6	average(%)
Citrobacter	0	0	0	0	0	0	0	0.978458	0	0	0	0	0	0.978458
unidentified_Clostridiales	0	0	0.00340136	0.0192744	0	0	0.0226757	0.00680272	0.184807	0.759637	0	0.735828	0.896825	2.5839
Terrisporobacter	0	0	0	0	0	0	0	0.00340136	0.787982	0.00680272	0	0.00113379	0	0.79932
Lysinibacillus	0	0	0	0	0	0	0	0	0	0.0929705	0	0.0226757	0	0.115646
unidentified_Enterobacteriaceae	0.00113379	0	0	0	0	0	0.00113379	0	0	0.00226757	0.581633	0.0952381	0.00113379	0.680272
Bacteroides	0	0	0.0170068	0.0238095	0	0	0.0408163	0	0	0.0442177	0	0.0952381	0.00793651	0.147392
Akkermansia	0.00340136	0.00340136	0.0566893	0.0090703	0.00340136	0.037415	0.113379	0	0	0	0	0	0	0
Kurthia	0	0	0	0	0	0	0	0	0	0	0.230159	0	0	0.230159
Vibrio	0	0.00113379	0	0	0	0	0.00113379	0	0	0	0	0.00113379	0	0.00113379
unidentified_Erysipelotrichaceae	0	0	0	0	0	0	0	0	0.00340136	0	0	0	0	0.00340136
Others	0.995465	0.995465	0.922902	0.947846	0.996599	0.962585	5.82086	0.0113379	0.0238095	0.0941043	0.188209	0.0487528	0.0941043	0.460317

## Sheet: Supplementary Table 5
gene_name	gene_chr	log2FoldChange	pvalue	padj	gene_strand
-	18	-7.64286	1.32314e-22	1.93588e-18	+
-	19	7.4363	8.90783e-22	6.51652e-18	+
-	18	-6.88545	9.22684e-20	4.49394e-16	+
DNASE1	GL018828	-6.58732	1.22861e-19	4.49394e-16	+
S100A8	13	7.53448	3.374e-17	9.87299e-14	+
-	GL018733	10.9625	5.26735e-16	1.28444e-12	-
-	13	-6.51619	7.68495e-15	1.60626e-11	-
CELA1	4	-5.66197	1.73837e-14	3.17926e-11	-
-	13	-6.75652	1.00394e-13	1.63207e-10	-
-	GL019053	4.58746	5.92461e-13	8.66829e-10	-
S100A9	13	6.3955	3.36685e-12	4.47822e-09	-
KNG1	14	6.4622	7.79894e-12	9.50886e-09	-
CPO	7	5.44528	5.71475e-11	6.43173e-08	+
-	15	4.62218	1.33075e-10	1.39073e-07	-
CHI3L2	13	6.6676	1.96693e-10	1.91854e-07	-
-	12	3.90173	2.32335e-10	2.12456e-07	+
ACTG2	2	4.52883	4.80128e-10	4.13221e-07	-
-	2	4.66138	6.12831e-10	4.98129e-07	+
PNLIP	18	-3.88152	1.73845e-09	1.3387e-06	+
CYP3A6	GL018760	-5.2385	2.13079e-09	1.55878e-06	-
BCO1	5	-4.04737	2.44718e-09	1.66237e-06	+
TNC	GL018699	3.65137	2.49963e-09	1.66237e-06	+
KCNK12	2	4.81683	4.39316e-09	2.79462e-06	+
C18orf54	9	4.20012	5.47048e-09	3.30343e-06	+
ANKRD1	18	8.29126	5.64457e-09	3.30343e-06	-
GLS2	4	-3.93516	1.17524e-08	6.61341e-06	-
ACTN2	16	4.18621	1.32546e-08	7.18252e-06	+
-	14	5.35397	3.39549e-08	1.77426e-05	+
-	15	-5.1452	3.59025e-08	1.81134e-05	+
-	3	5.76738	3.88122e-08	1.89287e-05	-
SEPTIN10	2	2.99752	5.29428e-08	2.49873e-05	+
TRIM50	GL018765	-5.17839	6.29769e-08	2.87942e-05	+
-	GL018750	-3.5594	7.01874e-08	3.11185e-05	-
-	14	8.04552	9.60126e-08	4.13165e-05	+
AKR1C26	GL018750	-3.49537	1.38193e-07	5.77685e-05	-
-	5	-4.17911	1.4929e-07	6.06739e-05	+
-	4	3.69162	2.29824e-07	9.088e-05	+
-	GL018828	7.58603	2.75534e-07	0.000106088	-
-	GL018890	-3.85804	2.98237e-07	0.000111885	+
-	GL019296	-4.12722	3.21739e-07	0.000117684	+
F5	13	3.10642	3.82617e-07	0.000136538	-
-	9	5.08226	5.38021e-07	0.000187424	+
PLA2G1B	21	-3.92713	5.83955e-07	0.000196825	+
PPM1J	13	3.00762	6.02724e-07	0.000196825	+
BPI	4	7.45027	6.18018e-07	0.000196825	-
PLA2G4D	17	7.79424	6.18819e-07	0.000196825	+
-	8	-4.33458	6.39001e-07	0.00019762	-
-	GL019311	7.88053	6.48332e-07	0.00019762	+
TGM2	4	2.68287	9.35156e-07	0.00027923	+
CHRDL2	1	3.46625	1.08179e-06	0.000316553	+
-	6	-4.56516	1.10782e-06	0.000317813	+
PPY	19	-6.79761	1.5052e-06	0.000417412	-
-	GL018733	3.7512	1.51205e-06	0.000417412	-
PLA1A	14	-3.41742	1.80974e-06	0.000490338	-
-	10	-3.65883	2.05875e-06	0.000547665	-
-	GL019053	3.33276	2.13254e-06	0.000557165	-
-	X	-5.76321	2.59056e-06	0.000664955	-
-	GL018744	-7.72534	2.80681e-06	0.000708043	-
ACTA2	18	2.91768	3.00747e-06	0.000735628	-
-	GL019049	2.45676	3.01672e-06	0.000735628	-
-	GL019053	2.87688	3.63446e-06	0.000871733	+
FKBP5	12	3.30277	3.97493e-06	0.000938019	-
ADAM28	2	3.93313	4.36447e-06	0.0010136	-
-	X	-4.00814	4.73901e-06	0.00108338	-
SLC44A4	12	2.63717	5.98893e-06	0.00134806	-
-	GL019873	-2.71859	6.26039e-06	0.00137778	-
-	21	-2.9373	6.30928e-06	0.00137778	+
KRT16	19	6.49083	7.16662e-06	0.00154198	-
-	GL018733	7.04642	7.32273e-06	0.00155274	+
UMOD	6	-2.71002	8.23729e-06	0.00172171	+
NOX1	X	3.53717	8.99651e-06	0.00183431	+
-	3	-4.84307	9.02677e-06	0.00183431	-
ANPEP	GL018738	-3.722	1.17486e-05	0.00234741	+
CPB1	14	-3.16996	1.18726e-05	0.00234741	+
-	GL018942	2.67982	1.21033e-05	0.00236111	-
AKR1B10	7	-2.75052	1.24864e-05	0.00240379	+
-	GL019823	-3.3907	1.33484e-05	0.00253636	+
F10	AAGW02081550	4.98442	1.45149e-05	0.00272267	+
-	7	-2.89865	1.47349e-05	0.00272553	-
SLC38A3	9	-4.12671	1.49028e-05	0.00272553	+
SLC6A4	19	-3.22732	1.56531e-05	0.00282742	+
GUCA2A	13	3.59163	1.67727e-05	0.00299271	+
TIMP4	9	-6.99275	1.80546e-05	0.00318262	+
TSPAN1	13	3.76097	1.88079e-05	0.00327594	-
-	X	10.2657	2.03178e-05	0.00349729	-
-	4	-3.29805	2.1613e-05	0.00367698	+
-	20	-3.14255	2.19843e-05	0.00369716	+
-	19	6.97806	2.34042e-05	0.00389121	-
-	13	-3.29181	2.71058e-05	0.00445602	-
CPA2	7	-2.5603	2.89068e-05	0.00469929	-
DES	7	2.27326	2.94454e-05	0.00473424	+
-	GL019296	-3.26837	3.71945e-05	0.00591514	+
-	2	-2.8681	4.04575e-05	0.00636488	-
FLNC	7	2.04791	4.21403e-05	0.0065591	-
-	GL019186	-6.15108	4.49945e-05	0.00692963	+
-	GL018725	-2.64163	4.85632e-05	0.00740134	+
-	16	2.60483	5.05144e-05	0.00758297	-
-	GL018791	-4.06647	5.07915e-05	0.00758297	-
-	13	-3.02314	5.17172e-05	0.00764317	-
-	15	7.0369	5.33479e-05	0.00780533	+
LIPC	17	-2.94703	5.48852e-05	0.00795074	-
PLXDC2	16	2.20489	6.17051e-05	0.00885105	-
ERP27	8	-2.85904	6.38712e-05	0.00901431	+
SCARB1	GL018864	-3.21521	6.40755e-05	0.00901431	-
SLC2A9	2	6.49042	6.79013e-05	0.00933893	-
-	GL018716	7.02305	6.82496e-05	0.00933893	+
ACSBG1	GL018746	4.23941	6.82978e-05	0.00933893	-
-	AAGW02083341	-6.85652	7.01843e-05	0.00950803	-
LCT	7	-2.80101	7.90134e-05	0.0105193	-
ISG20	GL019705	2.60997	7.90872e-05	0.0105193	+
CCN2	12	2.51777	8.41369e-05	0.0110902	-
-	8	2.87701	9.54879e-05	0.012474	+
HABP2	18	-3.04029	9.82133e-05	0.0127164	+
-	2	2.44748	0.000101772	0.0130616	-
-	GL018758	-6.58249	0.000104575	0.0133046	-
-	GL018789	3.84084	0.000109014	0.0137499	-
-	21	4.49601	0.000119861	0.0149887	+
-	9	-4.54939	0.000123428	0.015304	-
CHST2	14	-3.32561	0.000133066	0.0163604	+
-	10	2.43256	0.000134288	0.0163731	-
-	12	3.23491	0.000137549	0.016632	+
HSD11B2	5	2.76792	0.000140709	0.0168746	+
-	2	2.8125	0.000151013	0.0179398	+
CYBRD1	7	-2.80558	0.0001521	0.0179398	+
CLPS	12	-2.95151	0.000153268	0.0179398	-
-	GL019873	-2.66562	0.000154985	0.0179967	-
CFL2	17	2.44067	0.000207771	0.0236903	-
-	16	3.51963	0.000208768	0.0236903	-
-	12	2.8457	0.000208875	0.0236903	-
SLC22A3	12	2.61339	0.0002105	0.0236909	+
RGN	X	-2.1178	0.000221544	0.0247436	+
GFAP	19	3.36758	0.000227336	0.0251981	+
S100G	X	-1.91544	0.000232994	0.0256311	+
-	GL018719	2.42926	0.000236336	0.0258047	-
-	1	2.48557	0.000239626	0.0259701	-
CA2	3	-2.66497	0.000242833	0.0261242	+
-	16	2.88018	0.000256874	0.027433	-
-	GL018813	-2.25024	0.000264829	0.0280776	-
-	GL018765	2.58275	0.000275516	0.0290006	-
DNAH6	2	3.27146	0.000284183	0.0296121	-
FAM78A	GL018764	-2.58326	0.000285374	0.0296121	-
GZMH	17	-2.06263	0.000291837	0.0300577	-
CCN1	13	2.73894	0.000293777	0.0300577	-
-	GL019531	2.97705	0.000306857	0.0311779	+
-	9	3.00958	0.000310187	0.0312989	-
-	GL019086	4.49128	0.00031426	0.0314928	-
PNLIPRP1	18	2.85141	0.000333418	0.0331853	+
-	5	-2.43501	0.000355442	0.0351383	-
SMPX	X	2.31427	0.00036143	0.0354905	-
-	GL018937	-2.74925	0.000375903	0.0366656	-
STARD6	9	2.56545	0.000396731	0.0384408	-
-	16	3.54706	0.000406157	0.0390952	+
ERLIN2	GL018706	-2.95851	0.000414487	0.039618	-
KCNN3	13	2.44522	0.000417003	0.039618	+
-	GL019531	2.23126	0.000422289	0.0398613	+
-	GL018716	-5.27118	0.000434129	0.0407163	-
Tpm2	1	2.80053	0.000441922	0.0411832	+
-	GL018717	-5.95008	0.000445665	0.0412691	-
-	1	1.86219	0.000472836	0.0435099	+
RPS28	GL018767	1.97845	0.000478474	0.0435771	-
SPHK1	GL018843	3.93525	0.000479523	0.0435771	-
BIRC3	1	1.93236	0.000487731	0.0440493	-
-	GL018751	2.11053	0.000513283	0.0460726	+
-	GL019441	6.29004	0.000537696	0.0479697	+
-	12	2.89162	0.000545689	0.0483142	-
-	GL018727	-3.22284	0.000548162	0.0483142	-
-	GL018711	5.83745	0.000560791	0.0489669	+
-	X	-4.46991	0.000562261	0.0489669	+

## Sheet: Supplementary Table 6
生物学过程（BP）	Description	pvalue	padj	geneName	Count	Up
BP	lipid catabolic process	0.000140623	0.146108	PNLIP/PLA2G1B/PLA2G4D/AKR1B10/LIPC/SCARB1/CLPS/PNLIPRP1	8	2
BP	neurotransmitter uptake	0.000888405	0.290969	SLC6A4/SLC22A3/GFAP	3	2
BP	intermediate filament cytoskeleton organization	0.00132522	0.290969	KRT16/DES/GFAP	3	3
BP	intermediate filament-based process	0.00149593	0.290969	KRT16/DES/GFAP	3	3
BP	glycerolipid catabolic process	0.00167984	0.290969	PLA2G4D/LIPC/SCARB1	3	1
BP	fatty acid biosynthetic process	0.00207646	0.290969	AKR1C26/PLA2G1B/LIPC/ERLIN2	4	0
BP	high-density lipoprotein particle remodeling	0.00358628	0.290969	LIPC/SCARB1	2	0
BP	azole transport	0.00358628	0.290969	SLC38A3/SLC22A3	2	1
BP	cellular response to angiotensin	0.00358628	0.290969	ACTN2/CA2	2	1
BP	response to angiotensin	0.00358628	0.290969	ACTN2/CA2	2	1
BP	chondrocyte proliferation	0.00435705	0.290969	CCN2/-	2	2
BP	antimicrobial humoral immune response mediated by antimicrobial peptide	0.00435705	0.290969	S100A9/PLA2G1B	2	1
BP	positive regulation of intrinsic apoptotic signaling pathway	0.00503306	0.290969	S100A8/S100A9/NOX1	3	3
BP	positive regulation of actin filament depolymerization	0.00519724	0.290969	ACTN2/CFL2	2	2
BP	glycerophospholipid catabolic process	0.00610556	0.290969	PLA2G4D/SCARB1	2	1
BP	regulation of cartilage development	0.00667025	0.290969	CCN2/CCN1/-	3	3
BP	DNA catabolic process	0.00708069	0.290969	DNASE1/ISG20	2	1
BP	response to acidic pH	0.00708069	0.290969	NOX1/SLC38A3	2	1
BP	intermediate filament organization	0.00708069	0.290969	DES/GFAP	2	2
BP	alcohol catabolic process	0.00708069	0.290969	AKR1B10/SCARB1	2	0
BP	acylglycerol homeostasis	0.00708069	0.290969	LIPC/SCARB1	2	0
BP	triglyceride homeostasis	0.00708069	0.290969	LIPC/SCARB1	2	0
BP	cellular response to pH	0.00708069	0.290969	NOX1/SLC38A3	2	1
BP	response to external biotic stimulus	0.00776901	0.290969	S100A9/ANKRD1/PLA2G1B/BPI/-/ACTA2/SCARB1/ISG20/CLPS	9	6
BP	response to other organism	0.00776901	0.290969	S100A9/ANKRD1/PLA2G1B/BPI/-/ACTA2/SCARB1/ISG20/CLPS	9	6
BP	protein-containing complex remodeling	0.00812135	0.290969	LIPC/SCARB1	2	0
BP	protein-lipid complex remodeling	0.00812135	0.290969	LIPC/SCARB1	2	0
BP	plasma lipoprotein particle remodeling	0.00812135	0.290969	LIPC/SCARB1	2	0
BP	positive regulation of protein depolymerization	0.00812135	0.290969	ACTN2/CFL2	2	2
BP	carboxylic acid biosynthetic process	0.00909396	0.299566	AKR1C26/PLA2G1B/-/LIPC/RGN/ERLIN2	6	1
BP	neutrophil migration	0.00911538	0.299566	S100A8/S100A9/UMOD	3	2
BP	astrocyte development	0.0092263	0.299566	S100A8/GFAP	2	2
BP	organic acid biosynthetic process	0.00953566	0.300229	AKR1C26/PLA2G1B/-/LIPC/RGN/ERLIN2	6	1
BP	response to biotic stimulus	0.0102113	0.308561	S100A9/ANKRD1/PLA2G1B/BPI/-/ACTA2/SCARB1/ISG20/CLPS	9	6
BP	organic hydroxy compound catabolic process	0.0103943	0.308561	AKR1B10/SCARB1	2	0
BP	cholesterol metabolic process	0.0108025	0.309676	LIPC/SCARB1/ERLIN2	3	0
BP	carbohydrate metabolic process	0.0111139	0.309676	CHI3L2/-/-/-/LCT/-/CHST2/RGN	8	2
BP	regeneration	0.0114023	0.309676	TNC/GFAP/-	3	3
BP	apoptotic cell clearance	0.011624	0.309676	TGM2/SCARB1	2	1
BP	secondary alcohol metabolic process	0.0126586	0.319281	LIPC/SCARB1/ERLIN2	3	0
BP	antimicrobial humoral response	0.0129144	0.319281	S100A9/PLA2G1B	2	1
BP	positive regulation of cartilage development	0.0129144	0.319281	CCN1/-	2	2
BP	neuron projection regeneration	0.0142642	0.319281	TNC/GFAP	2	2
BP	plasma lipoprotein particle organization	0.0142642	0.319281	LIPC/SCARB1	2	0
BP	extracellular structure organization	0.0143838	0.319281	NOX1/LIPC/SCARB1/GFAP/CCN1	5	3
BP	cellular lipid catabolic process	0.0153395	0.319281	PLA2G4D/AKR1B10/LIPC/SCARB1	4	1
BP	sterol metabolic process	0.0154007	0.319281	LIPC/SCARB1/ERLIN2	3	0
BP	response to pH	0.0156721	0.319281	NOX1/SLC38A3	2	1
BP	peptidyl-cysteine modification	0.0156721	0.319281	S100A8/S100A9	2	2
BP	sarcomere organization	0.0156721	0.319281	ACTN2/CFL2	2	2
BP	regulation of intracellular pH	0.0156721	0.319281	NOX1/CA2	2	1
BP	humoral immune response	0.0161344	0.322377	S100A9/PLA2G1B/-	3	2
BP	response to wounding	0.0170893	0.323737	KNG1/TNC/F5/F10/CCN1/-	6	6
BP	monoamine transport	0.0171372	0.323737	SLC6A4/SLC22A3	2	1
BP	protein-lipid complex subunit organization	0.0171372	0.323737	LIPC/SCARB1	2	0
BP	granulocyte migration	0.0200946	0.368823	S100A8/S100A9/UMOD	3	2
BP	regulation of cellular pH	0.0202338	0.368823	NOX1/CA2	2	1
BP	reactive oxygen species metabolic process	0.0232429	0.402218	GLS2/NOX1/CCN2/CCN1	4	3
BP	phosphatidylcholine metabolic process	0.0235451	0.402218	PLA2G1B/SCARB1	2	0
BP	mesenchyme morphogenesis	0.0235451	0.402218	ACTG2/ACTA2	2	2
BP	positive regulation of cysteine-type endopeptidase activity involved in apoptotic process	0.0236143	0.402218	S100A8/S100A9/CCN1	3	3
BP	positive regulation of protein complex disassembly	0.0252786	0.42362	ACTN2/CFL2	2	2
BP	response to bacterium	0.0257147	0.424088	ANKRD1/PLA2G1B/BPI/-/SCARB1/CLPS	6	3
BP	wound healing	0.0266252	0.425635	KNG1/F5/F10/CCN1/-	5	5
BP	tissue morphogenesis	0.0266439	0.425635	ACTG2/TNC/ANKRD1/TGM2/ACTA2/KRT16/CCN1	7	7
BP	regulation of plasma lipoprotein particle levels	0.0270624	0.425635	LIPC/SCARB1	2	0
BP	ammonium ion metabolic process	0.0274471	0.425635	PLA2G1B/AKR1B10/SCARB1	3	0
BP	striated muscle cell development	0.0284541	0.434761	ACTN2/FLNC/CFL2	3	3
BP	ammonium transport	0.0288956	0.435109	SLC6A4/SLC22A3	2	1
BP	cellular monovalent inorganic cation homeostasis	0.0307771	0.438884	NOX1/CA2	2	1
BP	myofibril assembly	0.0307771	0.438884	ACTN2/CFL2	2	2
BP	regulation of chondrocyte differentiation	0.0307771	0.438884	CCN2/-	2	2
BP	chemical homeostasis	0.0311266	0.438884	KNG1/TGM2/-/KRT16/UMOD/NOX1/LIPC/SCARB1/CA2	9	5
BP	positive regulation of cysteine-type endopeptidase activity	0.0315918	0.438884	S100A8/S100A9/CCN1	3	3
BP	monocarboxylic acid biosynthetic process	0.0316807	0.438884	AKR1C26/PLA2G1B/LIPC/ERLIN2	4	0
BP	animal organ morphogenesis	0.0325887	0.445522	CELA1/ACTG2/TNC/ANKRD1/TGM2/ACTA2/SLC6A4/CCN2/CCN1	9	7
BP	connective tissue development	0.0332407	0.448533	ACTA2/CCN2/CCN1/-	4	4
BP	phospholipid catabolic process	0.0346811	0.453311	PLA2G4D/SCARB1	2	1
BP	positive regulation of lipid biosynthetic process	0.0346811	0.453311	SCARB1/CCN1	2	1
BP	regulation of lipid biosynthetic process	0.0349036	0.453311	SCARB1/CCN1/ERLIN2	3	1
BP	inflammatory response	0.0362928	0.465035	S100A8/CELA1/S100A9/-/KRT16/-	6	4
BP	exocrine system development	0.0367015	0.465035	CELA1/TGM2	2	1
BP	muscle cell development	0.0372077	0.465768	ACTN2/FLNC/CFL2	3	3
BP	regulation of endopeptidase activity	0.0376573	0.465784	S100A8/S100A9/KNG1/TIMP4/CCN1	5	4
BP	alcohol metabolic process	0.0408104	0.493818	AKR1B10/LIPC/SCARB1/ERLIN2	4	0
BP	retinoid metabolic process	0.0408742	0.493818	BCO1/AKR1B10	2	0
BP	regulation of pH	0.0452166	0.51161	NOX1/CA2	2	1
BP	diterpenoid metabolic process	0.0452166	0.51161	BCO1/AKR1B10	2	0
BP	neutrophil chemotaxis	0.0452166	0.51161	S100A8/S100A9	2	2
BP	regulation of actin filament depolymerization	0.0452166	0.51161	ACTN2/CFL2	2	2
BP	blood coagulation	0.045869	0.51161	KNG1/F5/F10	3	3
BP	regulation of body fluid levels	0.0463588	0.51161	KNG1/F5/KRT16/F10	4	4
BP	positive regulation of endopeptidase activity	0.0471812	0.51161	S100A8/S100A9/CCN1	3	3
BP	astrocyte differentiation	0.047449	0.51161	S100A8/GFAP	2	2
BP	fatty acid metabolic process	0.0482975	0.51161	AKR1C26/PLA2G1B/LIPC/ERLIN2	4	0
BP	hemostasis	0.0485118	0.51161	KNG1/F5/F10	3	3
BP	positive regulation of apoptotic process	0.0486624	0.51161	S100A8/S100A9/ANKRD1/TGM2/NOX1/CCN1	6	6
BP	protein peptidyl-prolyl isomerization	0.049721	0.51161	-/FKBP5	2	2
BP	triglyceride metabolic process	0.049721	0.51161	LIPC/SCARB1	2	0
BP	terpenoid metabolic process	0.049721	0.51161	BCO1/AKR1B10	2	0
BP	regulation of intrinsic apoptotic signaling pathway	0.0498607	0.51161	S100A8/S100A9/NOX1	3	3
BP	regulation of peptidase activity	0.0503284	0.51161	S100A8/S100A9/KNG1/TIMP4/CCN1	5	4
BP	positive regulation of programmed cell death	0.0507179	0.51161	S100A8/S100A9/ANKRD1/TGM2/NOX1/CCN1	6	6
BP	coagulation	0.0512279	0.511787	KNG1/F5/F10	3	3
BP	cellular response to interleukin-1	0.0520318	0.514867	ANKRD1/-	2	2
BP	actin filament depolymerization	0.0543803	0.531417	ACTN2/CFL2	2	2
BP	lipid biosynthetic process	0.0549877	0.531417	AKR1C26/PLA2G1B/LIPC/SCARB1/CCN1/ERLIN2	6	1
BP	cholesterol homeostasis	0.0567658	0.531417	LIPC/SCARB1	2	0
BP	sterol homeostasis	0.0567658	0.531417	LIPC/SCARB1	2	0
BP	positive regulation of apoptotic signaling pathway	0.0568772	0.531417	S100A8/S100A9/NOX1	3	3
BP	activation of cysteine-type endopeptidase activity involved in apoptotic process	0.0591874	0.531417	S100A8/S100A9	2	2
BP	myeloid leukocyte migration	0.0598087	0.531417	S100A8/S100A9/UMOD	3	2
BP	organic hydroxy compound transport	0.0613007	0.531417	SLC6A4/LIPC/SCARB1	3	0
BP	actomyosin structure organization	0.0613007	0.531417	ACTN2/CCN2/CFL2	3	3
BP	positive regulation of cell death	0.0617919	0.531417	S100A8/S100A9/ANKRD1/TGM2/NOX1/CCN1	6	6
BP	positive regulation of peptidase activity	0.0658805	0.531417	S100A8/S100A9/CCN1	3	3
BP	glutamine family amino acid metabolic process	0.0666603	0.531417	GLS2/-	2	1
BP	peptidyl-proline modification	0.0692178	0.531417	-/FKBP5	2	2
BP	response to interleukin-1	0.0692178	0.531417	ANKRD1/-	2	2
BP	cartilage development	0.0706134	0.531417	CCN2/CCN1/-	3	3
BP	acylglycerol metabolic process	0.0718073	0.531417	LIPC/SCARB1	2	0
BP	digestion	0.0718073	0.531417	SCARB1/CLPS	2	0
BP	regulation of protein depolymerization	0.074428	0.531417	ACTN2/CFL2	2	2
BP	tissue migration	0.0762406	0.531417	ACTG2/ACTA2/KRT16/SCARB1	4	3
BP	neutral lipid metabolic process	0.077079	0.531417	LIPC/SCARB1	2	0
BP	cellular component assembly involved in morphogenesis	0.077079	0.531417	ACTN2/CFL2	2	2
BP	cholesterol transport	0.077079	0.531417	LIPC/SCARB1	2	0
BP	monovalent inorganic cation homeostasis	0.077079	0.531417	NOX1/CA2	2	1
BP	regulation of cysteine-type endopeptidase activity involved in apoptotic process	0.0788324	0.531417	S100A8/S100A9/CCN1	3	3
BP	cellular potassium ion transport	0.0788324	0.531417	KCNK12/ACTN2/KCNN3	3	3
BP	potassium ion transmembrane transport	0.0788324	0.531417	KCNK12/ACTN2/KCNN3	3	3
BP	glial cell development	0.0797597	0.531417	S100A8/GFAP	2	2
BP	granulocyte chemotaxis	0.0797597	0.531417	S100A8/S100A9	2	2
BP	sterol transport	0.0824693	0.531417	LIPC/SCARB1	2	0
BP	carboxylic acid metabolic process	0.0834392	0.531417	GLS2/AKR1C26/PLA2G1B/-/-/LIPC/RGN/ERLIN2	8	1
BP	alpha-amino acid metabolic process	0.0839562	0.531417	GLS2/-/-	3	1
BP	import into cell	0.0841515	0.531417	TGM2/SLC6A4/TSPAN1/SCARB1/SLC22A3/GFAP	6	4
BP	mucosal immune response	0.088218	0.531417	PLA2G1B	1	0
BP	atrioventricular valve morphogenesis	0.088218	0.531417	CCN1	1	1
BP	regulation of cholesterol storage	0.088218	0.531417	SCARB1	1	0
BP	antibacterial humoral response	0.088218	0.531417	PLA2G1B	1	0
BP	positive regulation of cyclase activity	0.088218	0.531417	GUCA2A	1	1
BP	retinal metabolic process	0.088218	0.531417	BCO1	1	0
BP	positive regulation of DNA damage response, signal transduction by p53 class mediator	0.088218	0.531417	ANKRD1	1	1
BP	negative regulation of fatty acid biosynthetic process	0.088218	0.531417	ERLIN2	1	0
BP	regulation of neurotransmitter uptake	0.088218	0.531417	GFAP	1	1
BP	regulation of necroptotic process	0.088218	0.531417	BIRC3	1	1
BP	labyrinthine layer morphogenesis	0.088218	0.531417	CCN1	1	1
BP	glomerulus vasculature development	0.088218	0.531417	ACTA2	1	1
BP	metanephric nephron tubule development	0.088218	0.531417	UMOD	1	0
BP	neurotransmitter reuptake	0.088218	0.531417	SLC6A4	1	0
BP	positive regulation of cellular response to oxidative stress	0.088218	0.531417	NOX1	1	1
BP	glucosamine-containing compound metabolic process	0.088218	0.531417	CHST2	1	0
BP	negative regulation of potassium ion transmembrane transport	0.088218	0.531417	ACTN2	1	1
BP	neurotransmitter transport	0.0892198	0.531417	SLC6A4/SLC22A3/GFAP	3	2
BP	antibiotic metabolic process	0.0907638	0.531417	NOX1/AKR1B10	2	1
BP	isoprenoid metabolic process	0.0935814	0.531417	BCO1/AKR1B10	2	0
BP	organ or tissue specific immune response	0.0966041	0.531417	PLA2G1B	1	0
BP	atrioventricular valve development	0.0966041	0.531417	CCN1	1	1
BP	acute-phase response	0.0966041	0.531417	-	1	1
BP	I-kappaB phosphorylation	0.0966041	0.531417	-	1	1
BP	glutamine family amino acid biosynthetic process	0.0966041	0.531417	-	1	1
BP	response to iron ion	0.0966041	0.531417	CYBRD1	1	0
BP	vascular smooth muscle contraction	0.0966041	0.531417	ACTA2	1	1
BP	organic cation transport	0.0966041	0.531417	SLC22A3	1	1
BP	negative regulation of organ growth	0.0966041	0.531417	SLC6A4	1	0
BP	muscle cell cellular homeostasis	0.0966041	0.531417	CFL2	1	1
BP	regulation of nitric-oxide synthase activity	0.0966041	0.531417	SCARB1	1	0
BP	positive regulation of lyase activity	0.0966041	0.531417	GUCA2A	1	1
BP	embryonic placenta morphogenesis	0.0966041	0.531417	CCN1	1	1
BP	metanephric tubule development	0.0966041	0.531417	UMOD	1	0
BP	metanephric nephron epithelium development	0.0966041	0.531417	UMOD	1	0
BP	regulation of cholesterol metabolic process	0.0966041	0.531417	ERLIN2	1	0
BP	detection of external biotic stimulus	0.0966041	0.531417	SCARB1	1	0
BP	positive regulation of response to oxidative stress	0.0966041	0.531417	NOX1	1	1
BP	regulation of plasma membrane organization	0.0966041	0.531417	NOX1	1	1
BP	lipid homeostasis	0.0992919	0.531417	LIPC/SCARB1	2	0
BP	cellular detoxification	0.0992919	0.531417	S100A9/AKR1B10	2	1
BP	small molecule biosynthetic process	0.10092	0.531417	AKR1C26/PLA2G1B/-/LIPC/RGN/ERLIN2	6	1
BP	regulation of cysteine-type endopeptidase activity	0.102023	0.531417	S100A8/S100A9/CCN1	3	3
BP	positive regulation of inflammatory response	0.102183	0.531417	S100A8/S100A9	2	2
BP	detoxification	0.102183	0.531417	S100A9/AKR1B10	2	1
BP	potassium ion transport	0.103909	0.531417	KCNK12/ACTN2/KCNN3	3	3
BP	anion transport	0.104097	0.531417	PLA2G1B/SLC38A3/SCARB1/SLC2A9/CA2	5	1
BP	organic anion transport	0.104786	0.531417	PLA2G1B/SLC38A3/SCARB1/SLC2A9	4	1
BP	arginine metabolic process	0.104914	0.531417	-	1	1
BP	cholesterol storage	0.104914	0.531417	SCARB1	1	0
BP	triglyceride biosynthetic process	0.104914	0.531417	SCARB1	1	0
BP	positive regulation of chondrocyte differentiation	0.104914	0.531417	-	1	1
BP	negative regulation of potassium ion transport	0.104914	0.531417	ACTN2	1	1
BP	renal system vasculature development	0.104914	0.531417	ACTA2	1	1
BP	kidney vasculature development	0.104914	0.531417	ACTA2	1	1
BP	chondrocyte differentiation	0.105098	0.531417	CCN2/-	2	2
BP	steroid metabolic process	0.105809	0.531417	LIPC/SCARB1/ERLIN2	3	0
BP	glycerolipid metabolic process	0.106253	0.531417	PLA2G1B/PLA2G4D/LIPC/SCARB1	4	1
BP	positive regulation of lipid metabolic process	0.108035	0.531417	SCARB1/CCN1	2	1
BP	positive regulation of supramolecular fiber organization	0.109651	0.531417	ACTN2/CCN2/CFL2	3	3
BP	protein depolymerization	0.110994	0.531417	ACTN2/CFL2	2	2
BP	prostaglandin biosynthetic process	0.113148	0.531417	AKR1C26	1	0
BP	one-carbon metabolic process	0.113148	0.531417	-	1	0
BP	excretion	0.113148	0.531417	UMOD	1	0
BP	detection of biotic stimulus	0.113148	0.531417	SCARB1	1	0
BP	positive regulation of phospholipase activity	0.113148	0.531417	CCN1	1	1
BP	positive regulation of glycoprotein biosynthetic process	0.113148	0.531417	-	1	1
BP	positive regulation of lipid storage	0.113148	0.531417	SCARB1	1	0
BP	negative regulation of steroid biosynthetic process	0.113148	0.531417	ERLIN2	1	0
BP	regulation of necrotic cell death	0.113148	0.531417	BIRC3	1	1
BP	regulation of osteoblast proliferation	0.113148	0.531417	CCN1	1	1
BP	plasma lipoprotein particle clearance	0.113148	0.531417	SCARB1	1	0
BP	negative regulation of steroid metabolic process	0.113148	0.531417	ERLIN2	1	0
BP	prostanoid biosynthetic process	0.113148	0.531417	AKR1C26	1	0
BP	neutral lipid biosynthetic process	0.113148	0.531417	SCARB1	1	0
BP	acylglycerol biosynthetic process	0.113148	0.531417	SCARB1	1	0
BP	keratinocyte migration	0.113148	0.531417	KRT16	1	1
BP	prostate gland epithelium morphogenesis	0.113148	0.531417	TNC	1	1
BP	metanephric epithelium development	0.113148	0.531417	UMOD	1	0
BP	regulation of triglyceride metabolic process	0.113148	0.531417	SCARB1	1	0
BP	positive regulation of potassium ion transmembrane transport	0.113148	0.531417	ACTN2	1	1
BP	positive regulation of signal transduction by p53 class mediator	0.113148	0.531417	ANKRD1	1	1
BP	regulation of oxidative stress-induced intrinsic apoptotic signaling pathway	0.113148	0.531417	NOX1	1	1
BP	apoptotic process involved in development	0.113148	0.531417	CCN1	1	1
BP	extracellular matrix organization	0.113546	0.531417	NOX1/GFAP/CCN1	3	3
BP	organic hydroxy compound metabolic process	0.115253	0.536331	AKR1B10/LIPC/SCARB1/ERLIN2	4	0
BP	striated muscle cell differentiation	0.117494	0.536331	ACTN2/FLNC/CFL2	3	3
BP	regulation of systemic arterial blood pressure by renin-angiotensin	0.121307	0.536331	NOX1	1	1
BP	heterophilic cell-cell adhesion via plasma membrane cell adhesion molecules	0.121307	0.536331	UMOD	1	0
BP	positive regulation of nucleotide biosynthetic process	0.121307	0.536331	GUCA2A	1	1
BP	regulation of cyclase activity	0.121307	0.536331	GUCA2A	1	1
BP	positive regulation of monooxygenase activity	0.121307	0.536331	SCARB1	1	0
BP	hydrogen peroxide metabolic process	0.121307	0.536331	NOX1	1	1
BP	negative regulation of fatty acid metabolic process	0.121307	0.536331	ERLIN2	1	0
BP	prostate gland morphogenesis	0.121307	0.536331	TNC	1	1
BP	establishment of skin barrier	0.121307	0.536331	KRT16	1	1
BP	positive regulation of purine nucleotide biosynthetic process	0.121307	0.536331	GUCA2A	1	1
BP	positive regulation of glycoprotein metabolic process	0.121307	0.536331	-	1	1
BP	monocarboxylic acid transport	0.123037	0.541674	PLA2G1B/SLC38A3	2	0
BP	regulation of blood pressure	0.129173	0.542088	ACTA2/NOX1	2	2
BP	phospholipase C-activating G protein-coupled receptor signaling pathway	0.129391	0.542088	ACTN2	1	1
BP	neuromuscular junction development	0.129391	0.542088	TNC	1	1
BP	endoplasmic reticulum calcium ion homeostasis	0.129391	0.542088	TGM2	1	1
BP	regulation of water loss via skin	0.129391	0.542088	KRT16	1	1
BP	osteoblast proliferation	0.129391	0.542088	CCN1	1	1
BP	superoxide anion generation	0.129391	0.542088	NOX1	1	1
BP	neutral lipid catabolic process	0.129391	0.542088	LIPC	1	0
BP	acylglycerol catabolic process	0.129391	0.542088	LIPC	1	0
BP	brain morphogenesis	0.129391	0.542088	SLC6A4	1	0
BP	mitochondrial calcium ion homeostasis	0.129391	0.542088	TGM2	1	1
BP	labyrinthine layer blood vessel development	0.129391	0.542088	CCN1	1	1
BP	regulation of neurotransmitter levels	0.133783	0.553338	SLC6A4/SLC22A3/GFAP	3	2
BP	cardiac atrium morphogenesis	0.137402	0.553338	CCN1	1	1
BP	vitamin biosynthetic process	0.137402	0.553338	RGN	1	0
BP	glial cell proliferation	0.137402	0.553338	GFAP	1	1
BP	positive regulation of potassium ion transport	0.137402	0.553338	ACTN2	1	1
BP	regulation of lyase activity	0.137402	0.553338	GUCA2A	1	1
BP	positive regulation of lipase activity	0.137402	0.553338	CCN1	1	1
BP	branching involved in salivary gland morphogenesis	0.137402	0.553338	TGM2	1	1
BP	quinone metabolic process	0.137402	0.553338	AKR1B10	1	0
BP	negative regulation of DNA biosynthetic process	0.137402	0.553338	ANKRD1	1	1
BP	positive regulation of JNK cascade	0.138509	0.555639	NOX1/CCN2	2	2
BP	positive regulation of cytoskeleton organization	0.140086	0.559807	ACTN2/CCN2/CFL2	3	3
BP	regulation of protein complex disassembly	0.141653	0.563898	ACTN2/CFL2	2	2
BP	nephron development	0.144813	0.567702	ACTA2/UMOD	2	1
BP	cardiac atrium development	0.145341	0.567702	CCN1	1	1
BP	glutamine metabolic process	0.145341	0.567702	GLS2	1	0
BP	regulation of phospholipase activity	0.145341	0.567702	CCN1	1	1
BP	axon regeneration	0.145341	0.567702	TNC	1	1
BP	DNA replication initiation	0.153206	0.571237	LCT	1	0
BP	cholesterol biosynthetic process	0.153206	0.571237	ERLIN2	1	0
BP	wound healing, spreading of cells	0.153206	0.571237	CCN1	1	1
BP	defense response to Gram-negative bacterium	0.153206	0.571237	BPI	1	1
BP	vitamin transport	0.153206	0.571237	SCARB1	1	0
BP	epiboly	0.153206	0.571237	CCN1	1	1
BP	epiboly involved in wound healing	0.153206	0.571237	CCN1	1	1
BP	gland morphogenesis	0.154379	0.571237	TNC/TGM2	2	2
BP	cellular protein complex disassembly	0.157595	0.571237	ACTN2/CFL2	2	2
BP	amino sugar metabolic process	0.161	0.571237	CHST2	1	0
BP	social behavior	0.161	0.571237	SLC6A4	1	0
BP	retinol metabolic process	0.161	0.571237	AKR1B10	1	0
BP	arachidonic acid secretion	0.161	0.571237	PLA2G1B	1	0
BP	intraspecies interaction between organisms	0.161	0.571237	SLC6A4	1	0
BP	L-alpha-amino acid transmembrane transport	0.161	0.571237	SLC38A3	1	0
BP	secondary alcohol biosynthetic process	0.161	0.571237	ERLIN2	1	0
BP	arachidonate transport	0.161	0.571237	PLA2G1B	1	0
BP	positive regulation of cation channel activity	0.161	0.571237	ACTN2	1	1
BP	cellular response to abiotic stimulus	0.164014	0.571237	ANKRD1/NOX1/SLC38A3	3	2
BP	cellular response to environmental stimulus	0.164014	0.571237	ANKRD1/NOX1/SLC38A3	3	2
BP	regulation of actin filament organization	0.166249	0.571237	ACTN2/CCN2/CFL2	3	3
BP	positive regulation of vascular endothelial growth factor production	0.168723	0.571237	NOX1	1	1
BP	regulation of monooxygenase activity	0.168723	0.571237	SCARB1	1	0
BP	regulation of DNA damage response, signal transduction by p53 class mediator	0.168723	0.571237	ANKRD1	1	1
BP	positive regulation of nucleotide metabolic process	0.168723	0.571237	GUCA2A	1	1
BP	icosanoid biosynthetic process	0.168723	0.571237	AKR1C26	1	0
BP	placenta blood vessel development	0.168723	0.571237	CCN1	1	1
BP	chaperone-mediated protein folding	0.168723	0.571237	FKBP5	1	1
BP	necroptotic process	0.168723	0.571237	BIRC3	1	1
BP	positive regulation of purine nucleotide metabolic process	0.168723	0.571237	GUCA2A	1	1
BP	ion homeostasis	0.169914	0.571237	KNG1/TGM2/UMOD/NOX1/CA2	5	3
BP	small molecule catabolic process	0.170744	0.571237	AKR1B10/-/SCARB1	3	0
BP	positive regulation of transmembrane transport	0.173856	0.571237	ACTN2/CA2	2	1
BP	regulation of systemic arterial blood pressure by hormone	0.176376	0.571237	NOX1	1	1
BP	prostanoid metabolic process	0.176376	0.571237	AKR1C26	1	0
BP	prostaglandin metabolic process	0.176376	0.571237	AKR1C26	1	0
BP	nucleotide-sugar metabolic process	0.176376	0.571237	-	1	1
BP	regulation of glycoprotein biosynthetic process	0.176376	0.571237	-	1	1
BP	neutral amino acid transport	0.176376	0.571237	SLC38A3	1	0
BP	peptide cross-linking	0.176376	0.571237	TGM2	1	1
BP	negative regulation of blood coagulation	0.176376	0.571237	KNG1	1	1
BP	negative regulation of interleukin-6 production	0.176376	0.571237	BPI	1	1
BP	negative regulation of hemostasis	0.176376	0.571237	KNG1	1	1
BP	regulation of potassium ion transmembrane transporter activity	0.176376	0.571237	ACTN2	1	1
BP	positive regulation of cell proliferation	0.176734	0.571237	TNC/PLA2G1B/NOX1/GFAP/CCN1/-	6	5
BP	phagocytosis	0.177141	0.571237	TGM2/SCARB1	2	1
BP	regulation of lipid metabolic process	0.179839	0.571237	SCARB1/CCN1/ERLIN2	3	1
BP	intrinsic apoptotic signaling pathway	0.179839	0.571237	S100A8/S100A9/NOX1	3	3
BP	cellular response to lipopolysaccharide	0.180437	0.571237	ANKRD1/SCARB1	2	1
BP	glycerophospholipid metabolic process	0.182134	0.571237	PLA2G1B/PLA2G4D/SCARB1	3	1
BP	cell chemotaxis	0.182134	0.571237	S100A8/S100A9/-	3	3
BP	positive regulation of stress-activated MAPK cascade	0.183741	0.571237	NOX1/CCN2	2	2
BP	defense response to bacterium	0.183741	0.571237	PLA2G1B/BPI	2	1
BP	heart valve morphogenesis	0.183958	0.571237	CCN1	1	1
BP	unsaturated fatty acid biosynthetic process	0.183958	0.571237	AKR1C26	1	0
BP	water-soluble vitamin metabolic process	0.183958	0.571237	RGN	1	0
BP	complement activation	0.183958	0.571237	-	1	1
BP	ER-nucleus signaling pathway	0.183958	0.571237	ERLIN2	1	0
BP	intrinsic apoptotic signaling pathway in response to oxidative stress	0.183958	0.571237	NOX1	1	1
BP	regulation of vascular endothelial growth factor production	0.183958	0.571237	NOX1	1	1
BP	sterol biosynthetic process	0.183958	0.571237	ERLIN2	1	0
BP	positive regulation of BMP signaling pathway	0.183958	0.571237	CCN1	1	1
BP	icosanoid secretion	0.183958	0.571237	PLA2G1B	1	0
BP	regulation of fatty acid biosynthetic process	0.183958	0.571237	ERLIN2	1	0
BP	intestinal absorption	0.183958	0.571237	SCARB1	1	0
BP	positive regulation of oxidoreductase activity	0.183958	0.571237	SCARB1	1	0
BP	regulation of alcohol biosynthetic process	0.183958	0.571237	ERLIN2	1	0
BP	regulation of protein localization to cell surface	0.183958	0.571237	ACTN2	1	1
BP	response to toxic substance	0.184437	0.571237	S100A9/AKR1B10/SLC6A4	3	1
BP	cellular cation homeostasis	0.184731	0.571237	KNG1/TGM2/NOX1/CA2	4	3
BP	innate immune response	0.188427	0.571665	S100A8/S100A9/PLA2G1B/KRT16	4	3
BP	leukocyte cell-cell adhesion	0.189065	0.571665	S100A8/S100A9/UMOD	3	2
BP	regulation of inflammatory response	0.189065	0.571665	S100A8/S100A9/-	3	2
BP	positive regulation of stress-activated protein kinase signaling cascade	0.190376	0.571665	NOX1/CCN2	2	2
BP	regulation of systemic arterial blood pressure mediated by a chemical signal	0.191472	0.571665	NOX1	1	1
BP	negative regulation of ion transmembrane transporter activity	0.191472	0.571665	ACTN2	1	1
BP	epithelial cell differentiation involved in kidney development	0.191472	0.571665	ACTA2	1	1
BP	cellular modified amino acid biosynthetic process	0.191472	0.571665	-	1	1
BP	icosanoid transport	0.191472	0.571665	PLA2G1B	1	0
BP	programmed necrotic cell death	0.191472	0.571665	BIRC3	1	1
BP	fatty acid derivative transport	0.191472	0.571665	PLA2G1B	1	0
BP	regulation of glycoprotein metabolic process	0.191472	0.571665	-	1	1
BP	regulation of anatomical structure size	0.192147	0.572037	ACTN2/ACTA2/SLC6A4/CFL2	4	3
BP	cellular ion homeostasis	0.194016	0.574097	KNG1/TGM2/NOX1/CA2	4	3
BP	regulation of JNK cascade	0.197044	0.574097	NOX1/CCN2	2	2
BP	cellular response to molecule of bacterial origin	0.197044	0.574097	ANKRD1/SCARB1	2	1
BP	cofactor metabolic process	0.197771	0.574097	NOX1/AKR1B10/RGN/-	4	1
BP	vascular endothelial growth factor production	0.198917	0.574097	NOX1	1	1
BP	regulation of lipid storage	0.198917	0.574097	SCARB1	1	0
BP	prostate gland development	0.198917	0.574097	TNC	1	1
BP	ribosomal small subunit biogenesis	0.198917	0.574097	RPS28	1	1
BP	regulation of macrophage activation	0.198917	0.574097	BPI	1	1
BP	response to axon injury	0.198917	0.574097	TNC	1	1
BP	negative regulation of coagulation	0.198917	0.574097	KNG1	1	1
BP	monocarboxylic acid metabolic process	0.199657	0.574637	AKR1C26/PLA2G1B/LIPC/ERLIN2	4	0
BP	salivary gland morphogenesis	0.206294	0.580867	TGM2	1	1
BP	aspartate family amino acid metabolic process	0.206294	0.580867	-	1	0
BP	positive regulation of gliogenesis	0.206294	0.580867	GFAP	1	1
BP	secondary metabolic process	0.206294	0.580867	AKR1B10	1	0
BP	negative regulation of tumor necrosis factor production	0.206294	0.580867	BPI	1	1
BP	negative regulation of viral genome replication	0.206294	0.580867	ISG20	1	1
BP	negative regulation of lipid biosynthetic process	0.206294	0.580867	ERLIN2	1	0
BP	regulation of lipase activity	0.206294	0.580867	CCN1	1	1
BP	muscle cell differentiation	0.20787	0.583722	ACTN2/FLNC/CFL2	3	3
BP	urogenital system development	0.210251	0.58713	TNC/ACTA2/UMOD	3	2
BP	morphogenesis of an epithelium	0.211088	0.58713	TNC/TGM2/KRT16/CCN1	4	4
BP	salivary gland development	0.213604	0.58713	TGM2	1	1
BP	proteoglycan biosynthetic process	0.213604	0.58713	-	1	1
BP	tissue regeneration	0.213604	0.58713	-	1	1
BP	multicellular organismal water homeostasis	0.213604	0.58713	KRT16	1	1
BP	necrotic cell death	0.213604	0.58713	BIRC3	1	1
BP	negative regulation of tumor necrosis factor superfamily cytokine production	0.213604	0.58713	BPI	1	1
BP	JNK cascade	0.21721	0.593898	NOX1/CCN2	2	2
BP	cellular ketone metabolic process	0.21721	0.593898	AKR1B10/ERLIN2	2	0
BP	heart valve development	0.220848	0.596002	CCN1	1	1
BP	water homeostasis	0.220848	0.596002	KRT16	1	1
BP	positive regulation of bone mineralization	0.220848	0.596002	CCN1	1	1
BP	regulation of lipid catabolic process	0.220848	0.596002	SCARB1	1	0
BP	cardiac muscle cell development	0.220848	0.596002	ACTN2	1	1
BP	cellular amino acid metabolic process	0.22466	0.598278	GLS2/-/-	3	1
BP	defense response to other organism	0.22466	0.598278	PLA2G1B/BPI/ISG20	3	2
BP	angiogenesis	0.226613	0.598278	CELA1/NOX1/CCN2/CCN1	4	3
BP	cell-substrate adhesion	0.227081	0.598278	ACTN2/CCN2/CCN1	3	3
BP	L-amino acid transport	0.228025	0.598278	SLC38A3	1	0
BP	positive regulation of fibroblast proliferation	0.228025	0.598278	PLA2G1B	1	0
BP	multi-organism behavior	0.228025	0.598278	SLC6A4	1	0
BP	cardiac cell development	0.228025	0.598278	ACTN2	1	1
BP	labyrinthine layer development	0.228025	0.598278	CCN1	1	1
BP	cellular response to mechanical stimulus	0.228025	0.598278	ANKRD1	1	1
BP	protein activation cascade	0.228025	0.598278	-	1	1
BP	blood circulation	0.231938	0.604877	F5/ACTA2/NOX1	3	3
BP	leukocyte migration	0.234374	0.604877	S100A8/S100A9/UMOD	3	2
BP	negative regulation of transporter activity	0.235137	0.604877	ACTN2	1	1
BP	cholesterol efflux	0.235137	0.604877	SCARB1	1	0
BP	defense response to Gram-positive bacterium	0.235137	0.604877	PLA2G1B	1	0
BP	RNA phosphodiester bond hydrolysis, exonucleolytic	0.235137	0.604877	ISG20	1	1
BP	cardiac muscle tissue development	0.237553	0.604877	ANKRD1/ACTN2	2	2
BP	lipid transport	0.23926	0.604877	PLA2G1B/LIPC/SCARB1	3	0
BP	supramolecular fiber organization	0.239561	0.604877	ACTN2/DES/CCN2/CFL2/GFAP	5	5
BP	cellular response to biotic stimulus	0.240955	0.604877	ANKRD1/SCARB1	2	1
BP	cellular response to peptide hormone stimulus	0.240955	0.604877	ACTN2/CA2	2	1
BP	endocytic recycling	0.242184	0.604877	ACTN2	1	1
BP	glomerulus development	0.242184	0.604877	ACTA2	1	1
BP	vasoconstriction	0.242184	0.604877	ACTA2	1	1
BP	positive chemotaxis	0.242184	0.604877	-	1	1
BP	positive regulation of stress fiber assembly	0.242184	0.604877	CCN2	1	1
BP	negative regulation of wound healing	0.242184	0.604877	KNG1	1	1
BP	negative regulation of blood vessel diameter	0.242184	0.604877	ACTA2	1	1
BP	fatty acid derivative biosynthetic process	0.242184	0.604877	AKR1C26	1	0
BP	negative regulation of cation transmembrane transport	0.242184	0.604877	ACTN2	1	1
BP	regulation of actin cytoskeleton organization	0.244164	0.606905	ACTN2/CCN2/CFL2	3	3
BP	positive regulation of proteolysis	0.244164	0.606905	S100A8/S100A9/CCN1	3	3
BP	circulatory system process	0.249084	0.609138	F5/ACTA2/NOX1	3	3
BP	nuclear-transcribed mRNA catabolic process, deadenylation-dependent decay	0.249166	0.609138	-	1	0
BP	morphogenesis of an epithelial sheet	0.249166	0.609138	CCN1	1	1
BP	superoxide metabolic process	0.249166	0.609138	NOX1	1	1
BP	regulation of steroid biosynthetic process	0.249166	0.609138	ERLIN2	1	0
BP	cell differentiation involved in kidney development	0.249166	0.609138	ACTA2	1	1
BP	positive regulation of biomineral tissue development	0.249166	0.609138	CCN1	1	1
BP	cation homeostasis	0.250428	0.610786	KNG1/TGM2/NOX1/CA2	4	3
BP	glial cell differentiation	0.251175	0.610791	S100A8/GFAP	2	2
BP	blood vessel development	0.251606	0.610791	CELA1/ACTA2/NOX1/CCN2/CCN1	5	4
BP	amino acid transmembrane transport	0.256085	0.612637	SLC38A3	1	0
BP	long-chain fatty acid transport	0.256085	0.612637	PLA2G1B	1	0
BP	positive regulation of ion transmembrane transporter activity	0.256085	0.612637	ACTN2	1	1
BP	protein localization to cell surface	0.256085	0.612637	ACTN2	1	1
BP	cardiac muscle tissue morphogenesis	0.256085	0.612637	ANKRD1	1	1
BP	regulation of oxidative stress-induced cell death	0.256085	0.612637	NOX1	1	1
BP	striated muscle tissue development	0.256494	0.612637	ANKRD1/ACTN2/CFL2	3	3
BP	cellular response to toxic substance	0.257996	0.614812	S100A9/AKR1B10	2	1
BP	negative regulation of endopeptidase activity	0.261408	0.616694	KNG1/TIMP4	2	1
BP	inorganic ion homeostasis	0.262539	0.616694	KNG1/TGM2/NOX1/CA2	4	3
BP	drug transmembrane transport	0.262941	0.616694	SLC38A3	1	0
BP	detection of chemical stimulus	0.262941	0.616694	SCARB1	1	0
BP	negative regulation of ion transmembrane transport	0.262941	0.616694	ACTN2	1	1
BP	positive regulation of osteoblast differentiation	0.262941	0.616694	CCN1	1	1
BP	regulation of potassium ion transmembrane transport	0.262941	0.616694	ACTN2	1	1
BP	interspecies interaction between organisms	0.263935	0.617632	S100A9/SCARB1/ISG20	3	2
BP	cellular homeostasis	0.267316	0.618506	KNG1/TGM2/NOX1/CFL2/CA2	5	4
BP	regulation of proteolysis	0.267316	0.618506	S100A8/S100A9/KNG1/TIMP4/CCN1	5	4
BP	regulation of actin polymerization or depolymerization	0.268234	0.618506	ACTN2/CFL2	2	2
BP	regulation of actin filament length	0.268234	0.618506	ACTN2/CFL2	2	2
BP	positive regulation of transporter activity	0.269734	0.618506	ACTN2	1	1
BP	muscle fiber development	0.269734	0.618506	FLNC	1	1
BP	regulation of oxidoreductase activity	0.269734	0.618506	SCARB1	1	0
BP	regulation of signal transduction by p53 class mediator	0.269734	0.618506	ANKRD1	1	1
BP	leukocyte chemotaxis	0.271647	0.618506	S100A8/S100A9	2	2
BP	regulation of stress-activated MAPK cascade	0.271647	0.618506	NOX1/CCN2	2	2
BP	chemotaxis	0.274763	0.618506	S100A8/S100A9/-/-	4	4
BP	organic cyclic compound catabolic process	0.274763	0.618506	DNASE1/-/SCARB1/ISG20	4	1
BP	gland development	0.276397	0.618506	CELA1/TNC/TGM2	3	2
BP	cytoplasmic translation	0.276465	0.618506	RPS28	1	1
BP	positive regulation of actin filament bundle assembly	0.276465	0.618506	CCN2	1	1
BP	unsaturated fatty acid metabolic process	0.276465	0.618506	AKR1C26	1	0
BP	primary alcohol metabolic process	0.276465	0.618506	AKR1B10	1	0
BP	monosaccharide biosynthetic process	0.276465	0.618506	RGN	1	0
BP	ceramide biosynthetic process	0.276465	0.618506	CCN1	1	1
BP	long-term synaptic potentiation	0.276465	0.618506	GFAP	1	1
BP	taxis	0.27681	0.618506	S100A8/S100A9/-/-	4	4
BP	negative regulation of peptidase activity	0.278471	0.620884	KNG1/TIMP4	2	1
BP	regulation of stress-activated protein kinase signaling cascade	0.281882	0.623279	NOX1/CCN2	2	2
BP	regulation of nucleotide biosynthetic process	0.283135	0.623279	GUCA2A	1	1
BP	lipopolysaccharide-mediated signaling pathway	0.283135	0.623279	SCARB1	1	0
BP	regulation of anion transport	0.283135	0.623279	CA2	1	0
BP	regulation of purine nucleotide biosynthetic process	0.283135	0.623279	GUCA2A	1	1
BP	regulation of supramolecular fiber organization	0.286411	0.623279	ACTN2/CCN2/CFL2	3	3
BP	vasculature development	0.286815	0.623279	CELA1/ACTA2/NOX1/CCN2/CCN1	5	4
BP	muscle tissue development	0.28892	0.623279	ANKRD1/ACTN2/CFL2	3	3
BP	cellular chemical homeostasis	0.289147	0.623279	KNG1/TGM2/NOX1/CA2	4	3
BP	icosanoid metabolic process	0.289744	0.623279	AKR1C26	1	0
BP	cell-substrate adherens junction assembly	0.289744	0.623279	ACTN2	1	1
BP	fibroblast growth factor receptor signaling pathway	0.289744	0.623279	CCN2	1	1
BP	regulation of potassium ion transport	0.289744	0.623279	ACTN2	1	1
BP	acid secretion	0.289744	0.623279	PLA2G1B	1	0
BP	focal adhesion assembly	0.289744	0.623279	ACTN2	1	1
BP	muscle tissue morphogenesis	0.289744	0.623279	ANKRD1	1	1
BP	negative regulation of response to wounding	0.289744	0.623279	KNG1	1	1
BP	positive regulation of peptide secretion	0.292108	0.624437	S100A8/ANKRD1	2	2
BP	regulation of actin filament-based process	0.293943	0.624437	ACTN2/CCN2/CFL2	3	3
BP	response to lipopolysaccharide	0.295513	0.624437	ANKRD1/SCARB1	2	1
BP	cardiovascular system development	0.29577	0.624437	CELA1/ACTA2/NOX1/CCN2/CCN1	5	4
BP	acute inflammatory response	0.296292	0.624437	-	1	1
BP	regulation of systemic arterial blood pressure	0.296292	0.624437	NOX1	1	1
BP	cellular aldehyde metabolic process	0.296292	0.624437	BCO1	1	0
BP	regulation of organ growth	0.296292	0.624437	SLC6A4	1	0
BP	carbohydrate derivative transport	0.296292	0.624437	SCARB1	1	0
BP	alpha-amino acid biosynthetic process	0.296292	0.624437	-	1	1
BP	muscle structure development	0.301563	0.63044	ANKRD1/ACTN2/FLNC/CFL2	4	4
BP	vitamin metabolic process	0.302781	0.63044	RGN	1	0
BP	DNA damage response, signal transduction by p53 class mediator	0.302781	0.63044	ANKRD1	1	1
BP	lipid phosphorylation	0.302781	0.63044	SPHK1	1	1
BP	regulation of cellular response to oxidative stress	0.302781	0.63044	NOX1	1	1
BP	positive regulation of lipid localization	0.302781	0.63044	SCARB1	1	0
BP	monosaccharide metabolic process	0.305714	0.631178	-/RGN	2	1
BP	organophosphate catabolic process	0.305714	0.631178	PLA2G4D/SCARB1	2	1
BP	lipid localization	0.306525	0.631178	PLA2G1B/LIPC/SCARB1	3	0
BP	cell-matrix adhesion	0.309109	0.631178	ACTN2/CCN2	2	2
BP	protein-containing complex disassembly	0.309109	0.631178	ACTN2/CFL2	2	2
BP	ventricular septum development	0.30921	0.631178	CCN1	1	1
BP	proteoglycan metabolic process	0.30921	0.631178	-	1	1
BP	ubiquitin-dependent ERAD pathway	0.30921	0.631178	ERLIN2	1	0
BP	cardiac septum morphogenesis	0.30921	0.631178	CCN1	1	1
BP	negative regulation of viral life cycle	0.30921	0.631178	ISG20	1	1
BP	cellular amino acid biosynthetic process	0.315581	0.633916	-	1	1
BP	negative regulation of developmental growth	0.315581	0.633916	SLC6A4	1	0
BP	endocrine process	0.315581	0.633916	NOX1	1	1
BP	protein homotetramerization	0.315581	0.633916	ACTN2	1	1
BP	actin polymerization or depolymerization	0.315889	0.633916	ACTN2/CFL2	2	2
BP	stress-activated MAPK cascade	0.315889	0.633916	NOX1/CCN2	2	2
BP	muscle contraction	0.319274	0.633916	ACTN2/ACTA2	2	2
BP	response to peptide hormone	0.319274	0.633916	ACTN2/CA2	2	1
BP	regulation of fatty acid metabolic process	0.321894	0.633916	ERLIN2	1	0
BP	digestive system process	0.321894	0.633916	SCARB1	1	0
BP	regulation of interleukin-8 production	0.321894	0.633916	BPI	1	1
BP	cell death in response to oxidative stress	0.321894	0.633916	NOX1	1	1
BP	regulation of phospholipid metabolic process	0.321894	0.633916	SCARB1	1	0
BP	coenzyme biosynthetic process	0.322655	0.633916	RGN/-	2	0
BP	fatty acid transport	0.328149	0.633916	PLA2G1B	1	0
BP	regulation of steroid metabolic process	0.328149	0.633916	ERLIN2	1	0
BP	regulation of blood coagulation	0.328149	0.633916	KNG1	1	1
BP	regulation of bone mineralization	0.328149	0.633916	CCN1	1	1
BP	adherens junction assembly	0.328149	0.633916	ACTN2	1	1
BP	negative regulation of lipid metabolic process	0.328149	0.633916	ERLIN2	1	0
BP	muscle organ morphogenesis	0.328149	0.633916	ANKRD1	1	1
BP	regulation of hemostasis	0.328149	0.633916	KNG1	1	1
BP	regulation of apoptotic signaling pathway	0.329226	0.633916	S100A8/S100A9/NOX1	3	3
BP	response to virus	0.329404	0.633916	ACTA2/ISG20	2	2
BP	stress-activated protein kinase signaling cascade	0.329404	0.633916	NOX1/CCN2	2	2
BP	carboxylic acid transport	0.329404	0.633916	PLA2G1B/SLC38A3	2	0
BP	cellular response to peptide	0.329404	0.633916	ACTN2/CA2	2	1
BP	blood vessel morphogenesis	0.330761	0.633916	CELA1/NOX1/CCN2/CCN1	4	3
BP	actin filament organization	0.33175	0.633916	ACTN2/CCN2/CFL2	3	3
BP	response to molecule of bacterial origin	0.332773	0.633916	ANKRD1/SCARB1	2	1
BP	heart morphogenesis	0.332773	0.633916	ANKRD1/CCN1	2	2
BP	organic acid transport	0.332773	0.633916	PLA2G1B/SLC38A3	2	0
BP	nucleic acid phosphodiester bond hydrolysis	0.332773	0.633916	DNASE1/ISG20	2	1
BP	regulation of gliogenesis	0.334346	0.633916	GFAP	1	1
BP	macrophage activation	0.334346	0.633916	BPI	1	1
BP	fibroblast proliferation	0.334346	0.633916	PLA2G1B	1	0
BP	regulation of fibroblast proliferation	0.334346	0.633916	PLA2G1B	1	0
BP	negative regulation of small molecule metabolic process	0.334346	0.633916	ERLIN2	1	0
BP	alpha-amino acid catabolic process	0.334346	0.633916	-	1	0
BP	sulfur compound metabolic process	0.336136	0.635129	CHST2/-	2	0
BP	positive regulation of transport	0.339343	0.635129	S100A8/ANKRD1/ACTN2/TSPAN1/CA2	5	4
BP	metanephros development	0.340488	0.635129	UMOD	1	0
BP	cell-substrate junction assembly	0.340488	0.635129	ACTN2	1	1
BP	lipid storage	0.340488	0.635129	SCARB1	1	0
BP	pancreas development	0.340488	0.635129	CELA1	1	0
BP	negative regulation of transmembrane transport	0.340488	0.635129	ACTN2	1	1
BP	regulation of stress fiber assembly	0.340488	0.635129	CCN2	1	1
BP	positive regulation of protein kinase B signaling	0.340488	0.635129	F10	1	1
BP	smooth muscle contraction	0.346573	0.641306	ACTA2	1	1
BP	phospholipid transport	0.346573	0.641306	SCARB1	1	0
BP	sphingolipid biosynthetic process	0.346573	0.641306	CCN1	1	1
BP	regulation of response to oxidative stress	0.346573	0.641306	NOX1	1	1
BP	phospholipid metabolic process	0.346885	0.641306	PLA2G1B/PLA2G4D/SCARB1	3	1
BP	gliogenesis	0.349541	0.642726	S100A8/GFAP	2	2
BP	embryonic placenta development	0.352602	0.642726	CCN1	1	1
BP	cell recognition	0.352602	0.642726	SCARB1	1	0
BP	interleukin-8 production	0.352602	0.642726	BPI	1	1
BP	negative regulation of ion transport	0.352602	0.642726	ACTN2	1	1
BP	negative regulation of viral process	0.352602	0.642726	ISG20	1	1
BP	regulation of coagulation	0.352602	0.642726	KNG1	1	1
BP	regulation of cation channel activity	0.352602	0.642726	ACTN2	1	1
BP	cellular hormone metabolic process	0.358577	0.646295	AKR1B10	1	0
BP	cellular response to fibroblast growth factor stimulus	0.358577	0.646295	CCN2	1	1
BP	response to fibroblast growth factor	0.358577	0.646295	CCN2	1	1
BP	nephron tubule development	0.358577	0.646295	UMOD	1	0
BP	regulation of purine nucleotide metabolic process	0.358577	0.646295	GUCA2A	1	1
BP	positive regulation of cation transmembrane transport	0.358577	0.646295	ACTN2	1	1
BP	mesenchyme development	0.359537	0.646295	ACTG2/ACTA2	2	2
BP	regulation of ERK1 and ERK2 cascade	0.359537	0.646295	CCN2/CCN1	2	2
BP	autophagy	0.361994	0.648469	S100A8/S100A9/GFAP	3	3
BP	process utilizing autophagic mechanism	0.361994	0.648469	S100A8/S100A9/GFAP	3	3
BP	regulation of viral genome replication	0.364496	0.648479	ISG20	1	1
BP	regulation of biomineral tissue development	0.364496	0.648479	CCN1	1	1
BP	organic acid transmembrane transport	0.364496	0.648479	SLC38A3	1	0
BP	carboxylic acid transmembrane transport	0.364496	0.648479	SLC38A3	1	0
BP	female pregnancy	0.370362	0.65111	HSD11B2	1	1
BP	cellular amino acid catabolic process	0.370362	0.65111	-	1	0
BP	regulation of tube diameter	0.370362	0.65111	ACTA2	1	1
BP	regulation of blood vessel size	0.370362	0.65111	ACTA2	1	1
BP	cardiac muscle cell differentiation	0.370362	0.65111	ACTN2	1	1
BP	regulation of blood vessel diameter	0.370362	0.65111	ACTA2	1	1
BP	regulation of actomyosin structure organization	0.370362	0.65111	CCN2	1	1
BP	kidney development	0.376072	0.653587	ACTA2/UMOD	2	1
BP	regulation of nucleotide metabolic process	0.376174	0.653587	GUCA2A	1	1
BP	regulation of actin filament bundle assembly	0.376174	0.653587	CCN2	1	1
BP	regulation of tube size	0.376174	0.653587	ACTA2	1	1
BP	renal tubule development	0.376174	0.653587	UMOD	1	0
BP	cellular oxidant detoxification	0.376174	0.653587	S100A9	1	1
BP	glucose transmembrane transport	0.376174	0.653587	SLC2A9	1	1
BP	hexose transmembrane transport	0.381933	0.65809	SLC2A9	1	1
BP	regulation of BMP signaling pathway	0.381933	0.65809	CCN1	1	1
BP	ERAD pathway	0.381933	0.65809	ERLIN2	1	0
BP	positive regulation of ossification	0.381933	0.65809	CCN1	1	1
BP	positive regulation of transmembrane receptor protein serine/threonine kinase signaling pathway	0.381933	0.65809	CCN1	1	1
BP	cellular response to external stimulus	0.385911	0.663844	ANKRD1/SLC38A3	2	1
BP	positive regulation of cell-substrate adhesion	0.387639	0.665714	CCN1	1	1
BP	ERK1 and ERK2 cascade	0.389177	0.667252	CCN2/CCN1	2	2
BP	ceramide metabolic process	0.393293	0.669888	CCN1	1	1
BP	monosaccharide transmembrane transport	0.393293	0.669888	SLC2A9	1	1
BP	keratinocyte differentiation	0.393293	0.669888	KRT16	1	1
BP	sulfur compound biosynthetic process	0.393293	0.669888	-	1	0
BP	RNA catabolic process	0.395685	0.670688	-/ISG20	2	1
BP	cellular response to oxygen-containing compound	0.398154	0.670688	ANKRD1/ACTN2/AKR1B10/SCARB1/CA2	5	2
BP	carbohydrate transmembrane transport	0.398896	0.670688	SLC2A9	1	1
BP	modification of morphology or physiology of other organism	0.398896	0.670688	S100A9	1	1
BP	positive regulation of small molecule metabolic process	0.398896	0.670688	GUCA2A	1	1
BP	nephron epithelium development	0.398896	0.670688	UMOD	1	0
BP	fatty acid derivative metabolic process	0.398896	0.670688	AKR1C26	1	0
BP	positive regulation of response to external stimulus	0.398927	0.670688	S100A8/S100A9	2	2
BP	nucleobase-containing compound catabolic process	0.401997	0.67343	DNASE1/-/ISG20	3	1
BP	tube morphogenesis	0.403666	0.67343	CELA1/TGM2/NOX1/CCN2/CCN1	5	4
BP	contractile actin filament bundle assembly	0.404447	0.67343	CCN2	1	1
BP	adherens junction organization	0.404447	0.67343	ACTN2	1	1
BP	positive regulation of ion transmembrane transport	0.404447	0.67343	ACTN2	1	1
BP	stress fiber assembly	0.404447	0.67343	CCN2	1	1
BP	organophosphate ester transport	0.409947	0.679322	SCARB1	1	0
BP	regulation of osteoblast differentiation	0.409947	0.679322	CCN1	1	1
BP	regulation of neurotransmitter transport	0.409947	0.679322	GFAP	1	1
BP	cofactor biosynthetic process	0.411816	0.681333	RGN/-	2	0
BP	regulation of small molecule metabolic process	0.415018	0.682908	GUCA2A/ERLIN2	2	1
BP	renal system development	0.415018	0.682908	ACTA2/UMOD	2	1
BP	amino acid transport	0.415397	0.682908	SLC38A3	1	0
BP	signal transduction in response to DNA damage	0.415397	0.682908	ANKRD1	1	1
BP	regulation of cellular ketone metabolic process	0.420798	0.688518	ERLIN2	1	0
BP	viral genome replication	0.420798	0.688518	ISG20	1	1
BP	multi-multicellular organism process	0.420798	0.688518	HSD11B2	1	1
BP	skeletal system development	0.421757	0.689003	CCN2/CCN1/-	3	3
BP	post-embryonic development	0.426148	0.690746	CELA1	1	0
BP	negative regulation of neuron projection development	0.426148	0.690746	GFAP	1	1
BP	molting cycle	0.426148	0.690746	KRT16	1	1
BP	hair cycle	0.426148	0.690746	KRT16	1	1
BP	regulation of DNA biosynthetic process	0.426148	0.690746	ANKRD1	1	1
BP	muscle system process	0.427738	0.691166	ACTN2/ACTA2	2	2
BP	response to nutrient levels	0.427738	0.691166	SLC38A3/SLC22A3	2	1
BP	vascular process in circulatory system	0.43145	0.691785	ACTA2	1	1
BP	positive regulation of protein ubiquitination	0.43145	0.691785	BIRC3	1	1
BP	protein tetramerization	0.43145	0.691785	ACTN2	1	1
BP	cellular response to oxygen levels	0.43145	0.691785	NOX1	1	1
BP	positive regulation of response to DNA damage stimulus	0.43145	0.691785	ANKRD1	1	1
BP	cardiac septum development	0.436704	0.69775	CCN1	1	1
BP	alcohol biosynthetic process	0.436704	0.69775	ERLIN2	1	0
BP	response to peptide	0.437185	0.69775	ACTN2/CA2	2	1
BP	peptide secretion	0.441305	0.699914	S100A8/ANKRD1/-	3	3
BP	plasma membrane organization	0.441909	0.699914	NOX1	1	1
BP	integrin-mediated signaling pathway	0.441909	0.699914	CCN2	1	1
BP	bone mineralization	0.441909	0.699914	CCN1	1	1
BP	positive regulation of synaptic transmission	0.441909	0.699914	GFAP	1	1
BP	steroid biosynthetic process	0.452177	0.712727	ERLIN2	1	0
BP	cardiocyte differentiation	0.452177	0.712727	ACTN2	1	1
BP	negative regulation of cellular protein localization	0.452177	0.712727	ACTN2	1	1
BP	cellular calcium ion homeostasis	0.452743	0.712727	KNG1/TGM2	2	2
BP	regulation of response to external stimulus	0.457823	0.718547	S100A8/S100A9/KNG1/-	4	3
BP	cell-cell adhesion	0.457823	0.718547	S100A8/S100A9/UMOD/CCN1	4	3
BP	muscle organ development	0.458899	0.719149	ANKRD1/CFL2	2	2
BP	cellular nitrogen compound catabolic process	0.460603	0.720732	DNASE1/-/ISG20	3	1
BP	monovalent inorganic cation transport	0.462996	0.721794	KCNK12/ACTN2/KCNN3	3	3
BP	positive regulation of secretion	0.465015	0.721794	S100A8/ANKRD1	2	2
BP	calcium ion homeostasis	0.465015	0.721794	KNG1/TGM2	2	2
BP	heterocycle catabolic process	0.465385	0.721794	DNASE1/-/ISG20	3	1
BP	regulation of interleukin-6 production	0.46723	0.721794	BPI	1	1
BP	epithelial cell migration	0.468058	0.721794	KRT16/SCARB1	2	1
BP	positive regulation of defense response	0.468058	0.721794	S100A8/S100A9	2	2
BP	epithelium migration	0.468058	0.721794	KRT16/SCARB1	2	1
BP	rRNA processing	0.472155	0.721794	RPS28	1	1
BP	carbohydrate transport	0.472155	0.721794	SLC2A9	1	1
BP	positive regulation of endocytosis	0.472155	0.721794	TSPAN1	1	1
BP	carbohydrate derivative catabolic process	0.472155	0.721794	CELA1	1	0
BP	glycosyl compound metabolic process	0.472155	0.721794	AKR1B10	1	0
BP	regulation of lipid localization	0.472155	0.721794	SCARB1	1	0
BP	negative regulation of proteolysis	0.474114	0.721794	KNG1/TIMP4	2	1
BP	cardiac chamber morphogenesis	0.477036	0.721794	CCN1	1	1
BP	cardiac ventricle development	0.477036	0.721794	CCN1	1	1
BP	response to mechanical stimulus	0.477036	0.721794	ANKRD1	1	1
BP	positive regulation of cellular amide metabolic process	0.477036	0.721794	CCN1	1	1
BP	blood vessel endothelial cell migration	0.477036	0.721794	SCARB1	1	0
BP	regulation of synaptic plasticity	0.477036	0.721794	GFAP	1	1
BP	regulation of wound healing	0.477036	0.721794	KNG1	1	1
BP	aromatic compound catabolic process	0.47726	0.721794	DNASE1/-/ISG20	3	1
BP	heart development	0.47962	0.722461	ANKRD1/ACTN2/CCN1	3	3
BP	response to extracellular stimulus	0.480129	0.722461	SLC38A3/SLC22A3	2	1
BP	placenta development	0.481872	0.722461	CCN1	1	1
BP	endothelial cell proliferation	0.481872	0.722461	SCARB1	1	0
BP	drug transport	0.481872	0.722461	SLC38A3	1	0
BP	negative regulation of cell projection organization	0.481872	0.722461	GFAP	1	1
BP	ossification	0.486102	0.724419	CCN2/CCN1	2	2
BP	nuclear-transcribed mRNA catabolic process	0.486664	0.724419	-	1	0
BP	interleukin-6 production	0.486664	0.724419	BPI	1	1
BP	organ growth	0.486664	0.724419	SLC6A4	1	0
BP	positive regulation of protein modification by small protein conjugation or removal	0.486664	0.724419	BIRC3	1	1
BP	coenzyme metabolic process	0.489073	0.725924	RGN/-	2	0
BP	cellular divalent inorganic cation homeostasis	0.489073	0.725924	KNG1/TGM2	2	2
BP	cellular modified amino acid metabolic process	0.491412	0.726283	-	1	1
BP	regulation of tumor necrosis factor production	0.491412	0.726283	BPI	1	1
BP	kidney epithelium development	0.491412	0.726283	UMOD	1	0
BP	sphingolipid metabolic process	0.496117	0.728058	CCN1	1	1
BP	biomineral tissue development	0.496117	0.728058	CCN1	1	1
BP	tumor necrosis factor production	0.496117	0.728058	BPI	1	1
BP	detection of stimulus	0.496117	0.728058	SCARB1	1	0
BP	signal transduction by p53 class mediator	0.496117	0.728058	ANKRD1	1	1
BP	symbiont process	0.497922	0.729677	SCARB1/ISG20	2	1
BP	regulation of protein kinase B signaling	0.500778	0.731798	F10	1	1
BP	regulation of tumor necrosis factor superfamily cytokine production	0.500778	0.731798	BPI	1	1
BP	membrane lipid biosynthetic process	0.505397	0.735444	CCN1	1	1
BP	negative regulation of DNA metabolic process	0.505397	0.735444	ANKRD1	1	1
BP	tumor necrosis factor superfamily cytokine production	0.505397	0.735444	BPI	1	1
BP	divalent inorganic cation homeostasis	0.506675	0.736273	KNG1/TGM2	2	2
BP	endocytosis	0.507559	0.736528	TGM2/TSPAN1/SCARB1	3	2
BP	insulin secretion	0.509973	0.737969	-	1	1
BP	tissue remodeling	0.509973	0.737969	CELA1	1	0
BP	actin filament bundle assembly	0.514507	0.741433	CCN2	1	1
BP	digestive system development	0.514507	0.741433	CELA1	1	0
BP	RNA phosphodiester bond hydrolysis	0.514507	0.741433	ISG20	1	1
BP	regulation of defense response	0.516703	0.743566	S100A8/S100A9/-	3	2
BP	tube formation	0.519	0.744808	TGM2	1	1
BP	actin filament bundle organization	0.519	0.744808	CCN2	1	1
BP	regulation of cytoskeleton organization	0.521242	0.746993	ACTN2/CCN2/CFL2	3	3
BP	regulation of ion transmembrane transporter activity	0.523452	0.748226	ACTN2	1	1
BP	cellular component disassembly	0.523884	0.748226	ACTN2/CFL2	2	2
BP	positive regulation of cell adhesion	0.526714	0.748226	TGM2/CCN1	2	2
BP	glucose metabolic process	0.527863	0.748226	-	1	1
BP	aging	0.527863	0.748226	KRT16	1	1
BP	BMP signaling pathway	0.527863	0.748226	CCN1	1	1
BP	negative regulation of multi-organism process	0.527863	0.748226	ISG20	1	1
BP	regulation of viral life cycle	0.527863	0.748226	ISG20	1	1
BP	regulation of response to wounding	0.532233	0.752518	KNG1	1	1
BP	regulation of cellular amide metabolic process	0.532339	0.752518	GFAP/CCN1	2	2
BP	G protein-coupled receptor signaling pathway	0.533187	0.752692	ACTN2/-/CA2/SPHK1	4	3
BP	cellular response to growth factor stimulus	0.534721	0.753364	ANKRD1/CCN2/CCN1	3	3
BP	DNA-dependent DNA replication	0.536564	0.753364	LCT	1	0
BP	cellular response to starvation	0.536564	0.753364	SLC38A3	1	0
BP	cellular response to tumor necrosis factor	0.536564	0.753364	ANKRD1	1	1
BP	regulation of transmembrane transporter activity	0.540854	0.757342	ACTN2	1	1
BP	glycerolipid biosynthetic process	0.540854	0.757342	SCARB1	1	0
BP	regulation of cellular component size	0.543455	0.759959	ACTN2/CFL2	2	2
BP	response to BMP	0.545106	0.760221	CCN1	1	1
BP	cellular response to BMP stimulus	0.545106	0.760221	CCN1	1	1
BP	anatomical structure homeostasis	0.546206	0.760734	CCN2/CFL2	2	2
BP	multicellular organism growth	0.549318	0.763198	CELA1	1	0
BP	developmental growth	0.550179	0.763198	CELA1/SLC6A4/-	3	1
BP	response to growth factor	0.550179	0.763198	ANKRD1/CCN2/CCN1	3	3
BP	osteoblast differentiation	0.553492	0.764731	CCN1	1	1
BP	epidermal cell differentiation	0.553492	0.764731	KRT16	1	1
BP	defense response to virus	0.553492	0.764731	ISG20	1	1
BP	rRNA metabolic process	0.557627	0.768401	RPS28	1	1
BP	regulation of transporter activity	0.557627	0.768401	ACTN2	1	1
BP	skeletal muscle tissue development	0.561725	0.773023	CFL2	1	1
BP	negative regulation of leukocyte activation	0.565785	0.774506	BPI	1	1
BP	Notch signaling pathway	0.565785	0.774506	TIMP4	1	0
BP	response to tumor necrosis factor	0.565785	0.774506	ANKRD1	1	1
BP	negative regulation of neuron differentiation	0.565785	0.774506	GFAP	1	1
BP	regulation of peptide secretion	0.567798	0.774762	S100A8/ANKRD1	2	2
BP	negative regulation of hydrolase activity	0.567798	0.774762	KNG1/TIMP4	2	1
BP	regulation of peptide transport	0.569613	0.774762	S100A8/ANKRD1/CA2	3	2
BP	skeletal muscle organ development	0.569807	0.774762	CFL2	1	1
BP	regulation of hormone levels	0.570445	0.774762	-/AKR1B10	2	1
BP	reproductive structure development	0.570445	0.774762	TNC/CCN1	2	2
BP	multicellular organismal homeostasis	0.573081	0.776265	KRT16/CCN2	2	2
BP	carbohydrate biosynthetic process	0.573793	0.776265	RGN	1	0
BP	positive regulation of angiogenesis	0.573793	0.776265	CELA1	1	0
BP	reproductive system development	0.575705	0.776552	TNC/CCN1	2	2
BP	apoptotic signaling pathway	0.575978	0.776552	S100A8/S100A9/NOX1	3	3
BP	positive regulation of cell differentiation	0.576286	0.776552	CCN2/GFAP/CCN1/-	4	4
BP	hormone metabolic process	0.577742	0.776552	AKR1B10	1	0
BP	positive regulation of ERK1 and ERK2 cascade	0.577742	0.776552	CCN2	1	1
BP	DNA biosynthetic process	0.581655	0.780801	ANKRD1	1	1
BP	tissue homeostasis	0.585533	0.780961	CCN2	1	1
BP	cardiac chamber development	0.585533	0.780961	CCN1	1	1
BP	response to starvation	0.585533	0.780961	SLC38A3	1	0
BP	protein stabilization	0.585533	0.780961	TSPAN1	1	1
BP	organic hydroxy compound biosynthetic process	0.585533	0.780961	ERLIN2	1	0
BP	myeloid leukocyte activation	0.589374	0.783069	BPI	1	1
BP	glucose homeostasis	0.589374	0.783069	-	1	1
BP	protein kinase B signaling	0.589374	0.783069	F10	1	1
BP	peptide hormone secretion	0.59318	0.785114	-	1	1
BP	positive regulation of intracellular transport	0.59318	0.785114	ACTN2	1	1
BP	carbohydrate homeostasis	0.59318	0.785114	-	1	1
BP	glycoprotein metabolic process	0.598799	0.790833	CELA1/-	2	1
BP	protein folding	0.600688	0.790833	FKBP5	1	1
BP	regulation of cell-substrate adhesion	0.600688	0.790833	CCN1	1	1
BP	negative regulation of cell activation	0.600688	0.790833	BPI	1	1
BP	ameboidal-type cell migration	0.601307	0.790833	KRT16/SCARB1	2	1
BP	lung development	0.604391	0.79356	CCN2	1	1
BP	drug metabolic process	0.604908	0.79356	NOX1/AKR1B10/-	3	1
BP	positive regulation of cytosolic calcium ion concentration	0.608059	0.794683	KNG1	1	1
BP	regulation of viral process	0.608059	0.794683	ISG20	1	1
BP	positive regulation of vasculature development	0.608059	0.794683	CELA1	1	0
BP	cation transmembrane transport	0.610185	0.796428	KCNK12/ACTN2/SLC38A3/KCNN3	4	3
BP	cellular metal ion homeostasis	0.611222	0.796428	KNG1/TGM2	2	2
BP	positive regulation of ion transport	0.611694	0.796428	ACTN2	1	1
BP	respiratory tube development	0.615295	0.799114	CCN2	1	1
BP	cellular response to nutrient levels	0.615295	0.799114	SLC38A3	1	0
BP	cellular response to organonitrogen compound	0.616109	0.799173	ACTN2/CA2	2	1
BP	morphogenesis of a branching epithelium	0.618863	0.800746	TGM2	1	1
BP	cell-cell adhesion via plasma-membrane adhesion molecules	0.618863	0.800746	UMOD	1	0
BP	regulation of protein ubiquitination	0.622399	0.80386	BIRC3	1	1
BP	positive regulation of organelle organization	0.622817	0.80386	ACTN2/CCN2/CFL2	3	3
BP	cell junction assembly	0.625902	0.804901	ACTN2	1	1
BP	response to oxygen levels	0.625902	0.804901	NOX1	1	1
BP	response to organonitrogen compound	0.626723	0.804901	ACTN2/CA2/ERLIN2	3	1
BP	regulation of MAPK cascade	0.626723	0.804901	NOX1/CCN2/CCN1	3	3
BP	regulation of cell adhesion	0.628665	0.806311	KNG1/TGM2/CCN1	3	3
BP	regulation of ossification	0.629372	0.806311	CCN1	1	1
BP	positive regulation of hydrolase activity	0.630601	0.80689	S100A8/S100A9/CCN1	3	3
BP	regulation of symbiosis, encompassing mutualism through parasitism	0.632811	0.807777	ISG20	1	1
BP	regulation of vesicle-mediated transport	0.632849	0.807777	ACTN2/TSPAN1	2	2
BP	regulation of transmembrane transport	0.635194	0.809775	ACTN2/CA2	2	1
BP	membrane lipid metabolic process	0.639595	0.811682	CCN1	1	1
BP	actin cytoskeleton organization	0.640177	0.811682	ACTN2/CCN2/CFL2	3	3
BP	regulation of cellular response to stress	0.642071	0.811682	ANKRD1/NOX1/CCN2	3	3
BP	response to metal ion	0.64294	0.811682	CYBRD1	1	0
BP	organic acid catabolic process	0.64294	0.811682	-	1	0
BP	hexose metabolic process	0.64294	0.811682	-	1	1
BP	carboxylic acid catabolic process	0.64294	0.811682	-	1	0
BP	positive regulation of protein secretion	0.64294	0.811682	ANKRD1	1	1
BP	morphogenesis of a branching structure	0.646254	0.81192	TGM2	1	1
BP	epithelial cell development	0.646254	0.81192	ACTA2	1	1
BP	respiratory system development	0.646254	0.81192	CCN2	1	1
BP	anion transmembrane transport	0.646254	0.81192	SLC38A3	1	0
BP	endosomal transport	0.649538	0.814077	ACTN2	1	1
BP	negative regulation of growth	0.649538	0.814077	SLC6A4	1	0
BP	cellular response to transforming growth factor beta stimulus	0.659209	0.825203	ANKRD1	1	1
BP	ribosome biogenesis	0.662374	0.826494	RPS28	1	1
BP	regulation of cytosolic calcium ion concentration	0.662374	0.826494	KNG1	1	1
BP	metal ion homeostasis	0.664633	0.826494	KNG1/TGM2	2	2
BP	response to transforming growth factor beta	0.665509	0.826494	ANKRD1	1	1
BP	secretion	0.66662	0.826494	S100A8/ANKRD1/PLA2G1B/-	4	3
BP	cellular response to extracellular stimulus	0.668616	0.826494	SLC38A3	1	0
BP	endothelial cell migration	0.668616	0.826494	SCARB1	1	0
BP	skeletal system morphogenesis	0.668616	0.826494	CCN2	1	1
BP	negative regulation of neurogenesis	0.668616	0.826494	GFAP	1	1
BP	regulation of transmembrane receptor protein serine/threonine kinase signaling pathway	0.668616	0.826494	CCN1	1	1
BP	protein secretion	0.668991	0.826494	ANKRD1/-	2	2
BP	regulation of endocytosis	0.674744	0.830639	TSPAN1	1	1
BP	cellular response to oxidative stress	0.674744	0.830639	NOX1	1	1
BP	regulation of protein modification by small protein conjugation or removal	0.674744	0.830639	BIRC3	1	1
BP	positive regulation of MAPK cascade	0.677571	0.832386	NOX1/CCN2	2	2
BP	hormone secretion	0.677766	0.832386	-	1	1
BP	viral life cycle	0.68076	0.835076	ISG20	1	1
BP	cellular response to nitrogen compound	0.681793	0.835357	ACTN2/CA2	2	1
BP	negative regulation of cytokine production	0.683726	0.836739	BPI	1	1
BP	cellular response to lipid	0.685971	0.838361	ANKRD1/SCARB1	2	1
BP	mRNA catabolic process	0.686665	0.838361	-	1	0
BP	regulation of response to DNA damage stimulus	0.689577	0.840928	ANKRD1	1	1
BP	hormone transport	0.692463	0.842372	-	1	1
BP	regulation of cation transmembrane transport	0.692463	0.842372	ACTN2	1	1
BP	MAPK cascade	0.694004	0.842372	NOX1/CCN2/CCN1	3	3
BP	response to nitrogen compound	0.694004	0.842372	ACTN2/CA2/ERLIN2	3	1
BP	signal transduction by protein phosphorylation	0.695691	0.843434	NOX1/CCN2/CCN1	3	3
BP	central nervous system development	0.697371	0.844449	S100A8/SLC6A4/GFAP	3	2
BP	skin development	0.698154	0.844449	KRT16	1	1
BP	cellular response to hormone stimulus	0.700245	0.845874	ACTN2/CA2	2	1
BP	negative regulation of nervous system development	0.70096	0.845874	GFAP	1	1
BP	lipid modification	0.706496	0.851565	SPHK1	1	1
BP	negative regulation of cell development	0.714609	0.860297	GFAP	1	1
BP	actin filament-based process	0.715397	0.860297	ACTN2/CCN2/CFL2	3	3
BP	negative regulation of cell adhesion	0.719894	0.863707	KNG1	1	1
BP	cell junction organization	0.719894	0.863707	ACTN2	1	1
BP	I-kappaB kinase/NF-kappaB signaling	0.7225	0.865834	-	1	1
BP	regulation of ion transport	0.723475	0.866003	ACTN2/CA2	2	1
BP	epidermis development	0.727641	0.868987	KRT16	1	1
BP	protein localization to plasma membrane	0.727641	0.868987	ACTN2	1	1
BP	inorganic cation transmembrane transport	0.729529	0.870242	KCNK12/ACTN2/KCNN3	3	3
BP	regulation of developmental growth	0.735175	0.875971	SLC6A4	1	0
BP	regulation of cellular response to growth factor stimulus	0.73764	0.877902	CCN1	1	1
BP	purine-containing compound metabolic process	0.739897	0.87958	GUCA2A/SLC2A9	2	2
BP	response to endoplasmic reticulum stress	0.742503	0.880663	ERLIN2	1	0
BP	protein homooligomerization	0.742503	0.880663	ACTN2	1	1
BP	regulation of autophagy	0.747276	0.885313	GFAP	1	1
BP	negative regulation of cell migration	0.74963	0.88709	KRT16	1	1
BP	DNA replication	0.751962	0.887985	LCT	1	0
BP	epithelial cell differentiation	0.752095	0.887985	ACTA2/KRT16	2	2
BP	regulation of protein stability	0.75883	0.894919	TSPAN1	1	1
BP	microtubule-based movement	0.761077	0.896552	DNAH6	1	1
BP	negative regulation of response to external stimulus	0.765509	0.899733	KNG1	1	1
BP	negative regulation of cell motility	0.765509	0.899733	KRT16	1	1
BP	purine nucleotide biosynthetic process	0.772005	0.906343	GUCA2A	1	1
BP	response to hormone	0.77346	0.907025	ACTN2/CA2	2	1
BP	regulation of metal ion transport	0.776237	0.909256	ACTN2	1	1
BP	immune effector process	0.778159	0.909291	ISG20/-	2	2
BP	viral process	0.778323	0.909291	ISG20	1	1
BP	purine-containing compound biosynthetic process	0.78039	0.909291	GUCA2A	1	1
BP	inorganic ion transmembrane transport	0.780672	0.909291	KCNK12/ACTN2/KCNN3	3	3
BP	growth	0.781973	0.909291	CELA1/SLC6A4/-	3	1
BP	regulation of angiogenesis	0.782438	0.909291	CELA1	1	0
BP	protein localization to cell periphery	0.782438	0.909291	ACTN2	1	1
BP	metal ion transport	0.783268	0.909291	KCNK12/ACTN2/KCNN3	3	3
BP	positive regulation of secretion by cell	0.784468	0.909667	ANKRD1	1	1
BP	negative regulation of cellular component movement	0.78847	0.913289	KRT16	1	1
BP	maintenance of location	0.794336	0.918212	SCARB1	1	0
BP	developmental process involved in reproduction	0.794674	0.918212	TNC/CCN1	2	2
BP	response to abiotic stimulus	0.795876	0.918212	ANKRD1/NOX1/SLC38A3	3	2
BP	regulation of membrane potential	0.796255	0.918212	ACTN2	1	1
BP	response to lipid	0.800409	0.920958	ANKRD1/SCARB1	2	1
BP	organophosphate biosynthetic process	0.800409	0.920958	GUCA2A/-	2	2
BP	regulation of secretion	0.803223	0.921747	S100A8/ANKRD1	2	2
BP	ncRNA processing	0.803756	0.921747	RPS28	1	1
BP	negative regulation of locomotion	0.803756	0.921747	KRT16	1	1
BP	response to inorganic substance	0.805589	0.92283	CYBRD1	1	0
BP	positive regulation of cell cycle	0.810984	0.92396	SLC6A4	1	0
BP	modulation of chemical synaptic transmission	0.810984	0.92396	GFAP	1	1
BP	regulation of vasculature development	0.810984	0.92396	CELA1	1	0
BP	proteasome-mediated ubiquitin-dependent protein catabolic process	0.81275	0.92396	ERLIN2	1	0
BP	positive regulation of protein transport	0.81275	0.92396	ANKRD1	1	1
BP	regulation of trans-synaptic signaling	0.81275	0.92396	GFAP	1	1
BP	regulation of cytokine production	0.8128	0.92396	BPI/NOX1	2	2
BP	transmembrane receptor protein serine/threonine kinase signaling pathway	0.816232	0.924742	CCN1	1	1
BP	membrane organization	0.816778	0.924742	NOX1/-	2	1
BP	regulation of establishment of protein localization	0.816778	0.924742	ANKRD1/TRIM50	2	1
BP	positive regulation of protein phosphorylation	0.817048	0.924742	NOX1/CCN2/CCN1	3	3
BP	response to oxidative stress	0.821335	0.928449	NOX1	1	1
BP	glycoprotein biosynthetic process	0.823004	0.928449	-	1	1
BP	signal release	0.823004	0.928449	-	1	1
BP	synapse organization	0.826297	0.931153	TNC	1	1
BP	regulation of neuron projection development	0.82953	0.932772	GFAP	1	1
BP	regulation of ion transmembrane transport	0.82953	0.932772	ACTN2	1	1
BP	positive regulation of neurogenesis	0.832702	0.935327	GFAP	1	1
BP	regulation of protein localization	0.838388	0.93991	ANKRD1/ACTN2/TRIM50	3	2
BP	regulation of protein secretion	0.838873	0.93991	ANKRD1	1	1
BP	positive regulation of establishment of protein localization	0.840381	0.93991	ANKRD1	1	1
BP	positive regulation of phosphorylation	0.840401	0.93991	NOX1/CCN2/CCN1	3	3
BP	protein catabolic process	0.841399	0.940015	CELA1/GFAP/ERLIN2	3	1
BP	activation of immune response	0.843353	0.941186	-	1	1
BP	regulation of intracellular transport	0.846271	0.942418	ACTN2	1	1
BP	axon development	0.846271	0.942418	TNC	1	1
BP	regulation of multi-organism process	0.850548	0.946166	ISG20	1	1
BP	negative regulation of catalytic activity	0.851524	0.946239	KNG1/TIMP4	2	1
BP	negative regulation of transport	0.854706	0.94876	ACTN2	1	1
BP	cytokine production	0.856878	0.949645	BPI/NOX1	2	2
BP	protein dephosphorylation	0.85875	0.949645	PPM1J	1	1
BP	endomembrane system organization	0.85875	0.949645	NOX1	1	1
BP	cellular response to cytokine stimulus	0.860006	0.949645	ANKRD1/-	2	2
BP	nucleotide biosynthetic process	0.860073	0.949645	GUCA2A	1	1
BP	nucleoside phosphate biosynthetic process	0.861383	0.950082	GUCA2A	1	1
BP	regulation of protein catabolic process	0.863969	0.951923	GFAP	1	1
BP	embryonic organ development	0.865243	0.952317	CCN1	1	1
BP	epithelial cell proliferation	0.866506	0.952698	SCARB1	1	0
BP	Wnt signaling pathway	0.870224	0.953396	CELA1	1	0
BP	protein complex oligomerization	0.870224	0.953396	ACTN2	1	1
BP	ribonucleoprotein complex biogenesis	0.871441	0.953396	RPS28	1	1
BP	proteasomal protein catabolic process	0.872646	0.953396	ERLIN2	1	0
BP	positive regulation of cell development	0.872646	0.953396	GFAP	1	1
BP	cell-cell signaling by wnt	0.872646	0.953396	CELA1	1	0
BP	positive regulation of cytokine production	0.87384	0.953697	NOX1	1	1
BP	regulation of cellular catabolic process	0.878421	0.957648	SCARB1/GFAP	2	1
BP	positive regulation of nervous system development	0.879646	0.957648	GFAP	1	1
BP	nucleobase-containing small molecule metabolic process	0.880225	0.957648	-/GUCA2A	2	2
BP	regulation of DNA metabolic process	0.88839	0.96552	ANKRD1	1	1
BP	in utero embryonic development	0.890476	0.966205	CCN1	1	1
BP	response to cytokine	0.891368	0.966205	ANKRD1/-	2	2
BP	positive regulation of protein kinase activity	0.892523	0.966205	CCN1	1	1
BP	neuron projection development	0.893801	0.966205	TNC/GFAP	2	2
BP	negative regulation of immune system process	0.894533	0.966205	BPI	1	1
BP	organelle assembly	0.8946	0.966205	ACTN2/CFL2	2	2
BP	protein localization to membrane	0.89844	0.969345	ACTN2	1	1
BP	regulation of leukocyte activation	0.902205	0.972379	BPI	1	1
BP	plasma membrane bounded cell projection assembly	0.903124	0.972379	ACTN2	1	1
BP	cell projection assembly	0.905831	0.974284	ACTN2	1	1
BP	regulation of neuron differentiation	0.908463	0.975013	GFAP	1	1
BP	chemical synaptic transmission	0.909324	0.975013	GFAP	1	1
BP	anterograde trans-synaptic signaling	0.909324	0.975013	GFAP	1	1
BP	secretion by cell	0.910849	0.975052	ANKRD1/-	2	2
BP	ncRNA metabolic process	0.912688	0.975052	RPS28	1	1
BP	trans-synaptic signaling	0.91351	0.975052	GFAP	1	1
BP	purine nucleotide metabolic process	0.91513	0.975052	GUCA2A	1	1
BP	positive regulation of kinase activity	0.91513	0.975052	CCN1	1	1
BP	synaptic signaling	0.91513	0.975052	GFAP	1	1
BP	cell surface receptor signaling pathway involved in cell-cell signaling	0.915929	0.975052	CELA1	1	0
BP	regulation of cell activation	0.918281	0.976555	BPI	1	1
BP	regulation of plasma membrane bounded cell projection organization	0.919813	0.976987	GFAP	1	1
BP	regulation of cell projection organization	0.920568	0.976987	GFAP	1	1
BP	regulation of cellular protein localization	0.922792	0.977401	ACTN2	1	1
BP	behavior	0.924954	0.977401	SLC6A4	1	0
BP	regulation of catabolic process	0.925332	0.977401	SCARB1/GFAP	2	1
BP	positive regulation of cell migration	0.925661	0.977401	CCN1	1	1
BP	regulation of growth	0.925661	0.977401	SLC6A4	1	0
BP	positive regulation of immune response	0.928425	0.978542	-	1	1
BP	brain development	0.930431	0.978542	SLC6A4	1	0
BP	positive regulation of cell motility	0.931737	0.978542	CCN1	1	1
BP	enzyme linked receptor protein signaling pathway	0.931987	0.978542	CCN2/CCN1	2	2
BP	negative regulation of developmental process	0.931987	0.978542	SLC6A4/GFAP	2	1
BP	positive regulation of cellular component biogenesis	0.933019	0.978542	CCN2	1	1
BP	regulation of cell migration	0.933562	0.978542	KRT16/CCN1	2	2
BP	positive regulation of cellular component movement	0.934277	0.978542	CCN1	1	1
BP	neuron development	0.935609	0.97895	TNC/GFAP	2	2
BP	transmembrane receptor protein tyrosine kinase signaling pathway	0.940224	0.97958	CCN2	1	1
BP	response to organic cyclic compound	0.940224	0.97958	-	1	1
BP	positive regulation of transferase activity	0.941348	0.97958	CCN1	1	1
BP	positive regulation of locomotion	0.941902	0.97958	CCN1	1	1
BP	regulation of secretion by cell	0.943534	0.97958	ANKRD1	1	1
BP	regulation of cell motility	0.944109	0.97958	KRT16/CCN1	2	2
BP	response to drug	0.94512	0.97958	SLC38A3	1	0
BP	regulation of protein transport	0.94512	0.97958	ANKRD1	1	1
BP	dephosphorylation	0.945638	0.97958	PPM1J	1	1
BP	embryonic morphogenesis	0.945638	0.97958	CCN1	1	1
BP	head development	0.946661	0.979663	SLC6A4	1	0
BP	ubiquitin-dependent protein catabolic process	0.94816	0.980237	ERLIN2	1	0
BP	modification-dependent protein catabolic process	0.949618	0.980768	ERLIN2	1	0
BP	modification-dependent macromolecule catabolic process	0.951957	0.982208	ERLIN2	1	0
BP	negative regulation of cell differentiation	0.95375	0.983082	GFAP	1	1
BP	regulation of neurogenesis	0.957141	0.985599	GFAP	1	1
BP	nucleotide metabolic process	0.959905	0.987467	GUCA2A	1	1
BP	nucleoside phosphate metabolic process	0.961035	0.987651	GUCA2A	1	1
BP	multi-organism reproductive process	0.964915	0.98968	HSD11B2	1	1
BP	regulation of immune response	0.964915	0.98968	-	1	1
BP	negative regulation of cellular component organization	0.968108	0.989686	GFAP	1	1
BP	chordate embryonic development	0.970736	0.989686	CCN1	1	1
BP	mRNA metabolic process	0.971014	0.989686	-	1	0
BP	regulation of protein kinase activity	0.971563	0.989686	CCN1	1	1
BP	proteolysis involved in cellular protein catabolic process	0.971833	0.989686	ERLIN2	1	0
BP	embryo development ending in birth or egg hatching	0.972367	0.989686	CCN1	1	1
BP	leukocyte activation	0.973657	0.989686	BPI	1	1
BP	regulation of cell development	0.974888	0.989686	GFAP	1	1
BP	regulation of nervous system development	0.975127	0.989686	GFAP	1	1
BP	protein ubiquitination	0.976739	0.989686	BIRC3	1	1
BP	negative regulation of transcription by RNA polymerase II	0.977827	0.989686	CELA1	1	0
BP	carbohydrate derivative biosynthetic process	0.977827	0.989686	-	1	1
BP	negative regulation of apoptotic process	0.978661	0.989686	CCN1	1	1
BP	cellular protein catabolic process	0.978865	0.989686	ERLIN2	1	0
BP	negative regulation of programmed cell death	0.979464	0.989686	CCN1	1	1
BP	regulation of kinase activity	0.980613	0.989686	CCN1	1	1
BP	protein modification by small protein conjugation	0.982387	0.989686	BIRC3	1	1
BP	regulation of cellular localization	0.983846	0.989686	ACTN2	1	1
BP	cell activation	0.984306	0.989686	BPI	1	1
BP	positive regulation of immune system process	0.985468	0.989686	-	1	1
BP	negative regulation of cell death	0.985468	0.989686	CCN1	1	1
BP	cellular response to DNA damage stimulus	0.987178	0.989686	ANKRD1	1	1
BP	microtubule-based process	0.987422	0.989686	DNAH6	1	1
BP	regulation of transferase activity	0.987781	0.989686	CCN1	1	1
BP	regulation of anatomical structure morphogenesis	0.989528	0.990482	CELA1	1	0
BP	RNA processing	0.990941	0.990941	RPS28	1	1

## Sheet: Supplementary Table 7
Description	pvalue	padj
Pancreatic secretion	7.51658e-12	1.24024e-09
Fat digestion and absorption	2.21178e-06	0.000182472
Glycerolipid metabolism	1.42158e-05	0.000781866
Proximal tubule bicarbonate reclamation	0.000157113	0.00648092
Vitamin digestion and absorption	0.00030872	0.00980036
Protein digestion and absorption	0.000356377	0.00980036

## Sheet: Supplementary Table 8
Metabolic pathways	Pvalue	Rich metabolites
Pyrimidine metabolism	0.0226587	dUTP, 5-Methylcytosine, Thymine, Cytidine, Cytosine, Uridine 5'-monophosphate, Cytidine-5'-monophosphate
Phenylalanine, tyrosine and tryptophan biosynthesis	0.0378997	Anthranilic acid, L-Tryptophan, L-Phenylalanine, Indole
Arginine and proline metabolism	0.0897567	Creatine, Spermine, S-Adenosylmethionine, Creatinine, L-Glutamic acid
Phenylalanine metabolism	0.173262	2-Phenylacetamide, Phenylacetylglycine, L-Phenylalanine, D-Phenylalanine
Tryptophan metabolism	0.195911	Anthranilic acid, L-Tryptophan, N-Acetylserotonin, Kynurenic acid, Xanthurenic acid, 5-Hydroxyindoleacetate, N-Formylkynurenine, Indole
Ascorbate and aldarate metabolism	0.197835	L-Ascorbate, UDP-D-glucuronate
HIF-1 signaling pathway	0.197835	ATP, L-Ascorbate
Platelet activation	0.197835	Prostaglandin G2, ATP
Histidine metabolism	0.325044	Methylimidazoleacetic acid, 3-Methylhistidine, L-Glutamic acid
Oxidative phosphorylation	0.446541	ATP
D-Glutamine and D-glutamate metabolism	0.446541	L-Glutamic acid
Starch and sucrose metabolism	0.446541	D-Fructose 6-phosphate
Neomycin, kanamycin and gentamicin biosynthesis	0.446541	L-Glutamic acid
Butanoate metabolism	0.446541	L-Glutamic acid
One carbon pool by folate	0.446541	Folic acid
Biotin metabolism	0.446541	Biotin
Nitrogen metabolism	0.446541	L-Glutamic acid
Calcium signaling pathway	0.446541	ATP
Oocyte meiosis	0.446541	Progesterone
Lysosome	0.446541	ATP
Ferroptosis	0.446541	L-Cystine
Necroptosis	0.446541	ATP
NOD-like receptor signaling pathway	0.446541	ATP
Phototransduction	0.446541	Guanosine monophosphate
Progesterone-mediated oocyte maturation	0.446541	Progesterone
Glucagon signaling pathway	0.446541	D-Fructose 6-phosphate
Pertussis	0.446541	Nicotinic Acid
African trypanosomiasis	0.446541	L-Tryptophan
Chemical carcinogenesis	0.446541	NNK
Rheumatoid arthritis	0.446541	Cholecalciferol
Fluid shear stress and atherosclerosis	0.446541	Tetrahydrobiopterin
Protein digestion and absorption	0.468218	L-Tryptophan, L-Phenylalanine, Tyramine, L-Cystine, Indole
Purine metabolism	0.482172	Guanine, allantoate, Adenine, ATP, Inosine, GDP, ADP-ribose, Guanosine monophosphate
Steroid biosynthesis	0.586546	Cholecalciferol, Ergocalciferol
Drug metabolism - cytochrome P450	0.586546	4-Hydroxytamoxifen, Normorphine
Aldosterone-regulated sodium reabsorption	0.586546	Cortisol, Cortisone
Metabolic pathways	0.633401	dUTP, Nicotinic Acid, Anthranilic acid, Guanine, Creatine, allantoate, Adenine, Folic acid, L-Tryptophan, Thromboxane B2, Desoxycortone, Cholecalciferol, Cortisol, Ecgonine methyl ester, Prostaglandin G2, Biotin, Ergocalciferol, N-Acetylserotonin, Thymine, Cytidine, Kynurenic acid, ATP, Spermine, Apigenin, Inosine, Cytosine, Estriol, L-Phenylalanine, Uridine 5'-monophosphate, Scopolamine, Cortiso…
Glutathione metabolism	0.65688	Spermine, L-Ascorbate, L-Glutamic acid
Aldosterone synthesis and secretion	0.65688	Desoxycortone, Deoxycorticosterone, Progesterone
Prostate cancer	0.65688	Cortisol, Cortisone, Progesterone

## Sheet: Supplementary Table 9
Pvalue	L-Anserine	4-Methylphenol	Tetradecanedioic acid	汕-D-Glucopyranuronic acid	L-Saccharopine	3-[4-methyl-1-(2-methylpropanoyl)-3-oxocyclohexyl]butanoic acid	19(R)-Hydroxy-prostaglandin E2	Citrinin	Protectin D1	2,3,6-Trimethylphenol	cis-5,8,11,14,17-Eicosapentaenoic acid	(2-amino-5-chlorophenyl)(phenyl)methanone oxime	D-(-)-Quinic acid	19(R)-hydroxy Prostaglandin A2	Calcitriol	Maduramicin	2-Hydroxy-2-methylbutanoic acid	N-Acetyl-L-phenylalanine
Parasutterella	0.00990368	0.00729025	0.0359717	0.0694149	0.0707127	0.0450153	0.0523813	0.0367256	0.0263289	0.0762457	0.0770977	0.0404369	0.025026	0.0358677	0.033138	0.0412006	0.0175028	0.00364182

## Sheet: Supplementary Table 10
Description	Pvalue	Ratio	Count	Type	ID
NOD-like receptor signaling pathway	0.446541	1	1	Meta	ATP
NOD-like receptor signaling pathway	0.307699	0.0198675	3	Tran	ENSOCUG00000037192/ENSOCUG00000007503/ENSOCUG00000010109
Pathways in cancer	1	0.5	3	Meta	Cortisol, Cortisone, Progesterone
Pathways in cancer	0.958142	0.00608519	3	Tran	ENSOCUG00000005003/ENSOCUG00000010198/ENSOCUG00000010109
Arginine and proline metabolism	0.0897567	0.833333	5	Meta	Creatine, Spermine, S-Adenosylmethionine, Creatinine, L-Glutamic acid
Arginine and proline metabolism	0.117951	0.0434783	2	Tran	ENSOCUG00000008325/ENSOCUG00000008818
Chemical carcinogenesis	0.446541	1	1	Meta	NNK
Chemical carcinogenesis	0.0630233	0.0422535	3	Tran	ENSOCUG00000023380/ENSOCUG00000026482/ENSOCUG00000026331
Folate biosynthesis	1	0.5	2	Meta	Folic acid, Tetrahydrobiopterin
Folate biosynthesis	0.0564588	0.0666667	2	Tran	ENSOCUG00000026383/ENSOCUG00000026331
beta-Alanine metabolism	1	0.5	1	Meta	Spermine
beta-Alanine metabolism	0.258012	0.0434783	1	Tran	ENSOCUG00000008325
Rheumatoid arthritis	0.446541	1	1	Meta	Cholecalciferol
Rheumatoid arthritis	0.322986	0.0222222	2	Tran	ENSOCUG00000037192/novel.3214
Ras signaling pathway	1	0.5	1	Meta	GDP
Ras signaling pathway	0.468079	0.0152284	3	Tran	ENSOCUG00000001105/ENSOCUG00000013994/ENSOCUG00000009512
Rap1 signaling pathway	1	0.5	1	Meta	GDP
Rap1 signaling pathway	0.918658	0.0052356	1	Tran	novel.1323
Mineral absorption	1	0.5	2	Meta	L-Tryptophan, L-Phenylalanine
Mineral absorption	0.130824	0.0408163	2	Tran	ENSOCUG00000014820/ENSOCUG00000022960
Protein digestion and absorption	0.468218	0.625	5	Meta	L-Tryptophan, L-Phenylalanine, Tyramine, L-Cystine, Indole
Protein digestion and absorption	0.000356377	0.0673077	7	Tran	ENSOCUG00000027546/ENSOCUG00000029720/ENSOCUG00000011106/ENSOCUG00000003084/ENSOCUG00000006983/ENSOCUG00000025248/ENSOCUG00000026000
Drug metabolism - cytochrome P450	0.586546	0.666667	2	Meta	4-Hydroxytamoxifen, Normorphine
Drug metabolism - cytochrome P450	0.477968	0.02	1	Tran	ENSOCUG00000026482
Adrenergic signaling in cardiomyocytes	1	0.5	1	Meta	Isoproterenol
Adrenergic signaling in cardiomyocytes	0.831244	0.00735294	1	Tran	ENSOCUG00000010198
Pyrimidine metabolism	0.0226587	0.875	7	Meta	dUTP, 5-Methylcytosine, Thymine, Cytidine, Cytosine, Uridine 5'-monophosphate, Cytidine-5'-monophosphate
Pyrimidine metabolism	0.504523	0.0185185	1	Tran	ENSOCUG00000006803
Galactose metabolism	1	0.5	1	Meta	D-Fructose 6-phosphate
Galactose metabolism	0.0100206	0.0857143	3	Tran	ENSOCUG00000026383/ENSOCUG00000000293/ENSOCUG00000027277
Ascorbate and aldarate metabolism	0.197835	1	2	Meta	L-Ascorbate, UDP-D-glucuronate
Ascorbate and aldarate metabolism	0.00265906	0.136364	3	Tran	ENSOCUG00000026482/ENSOCUG00000008325/ENSOCUG00000023725
Purine metabolism	0.482172	0.571429	8	Meta	Guanine, allantoate, Adenine, ATP, Inosine, GDP, ADP-ribose, Guanosine monophosphate
Purine metabolism	0.788796	0.00840336	1	Tran	ENSOCUG00000006803
Carbon metabolism	1	0.5	1	Meta	D-Fructose 6-phosphate
Carbon metabolism	0.455335	0.0168067	2	Tran	ENSOCUG00000029891/ENSOCUG00000023725
cGMP-PKG signaling pathway	1	0.5	1	Meta	Guanosine monophosphate
cGMP-PKG signaling pathway	0.868761	0.00645161	1	Tran	ENSOCUG00000005003
Calcium signaling pathway	0.446541	1	1	Meta	ATP
Calcium signaling pathway	0.666787	0.0113636	2	Tran	novel.3214/ENSOCUG00000006579
Platelet activation	0.197835	1	2	Meta	Prostaglandin G2, ATP
Platelet activation	0.777365	0.00869565	1	Tran	ENSOCUG00000013994
Histidine metabolism	0.325044	0.75	3	Meta	Methylimidazoleacetic acid, 3-Methylhistidine, L-Glutamic acid
Histidine metabolism	0.21843	0.0526316	1	Tran	ENSOCUG00000008325
HIF-1 signaling pathway	0.197835	1	2	Meta	ATP, L-Ascorbate
HIF-1 signaling pathway	0.788796	0.00840336	1	Tran	ENSOCUG00000029891
Aldosterone synthesis and secretion	0.65688	0.6	3	Meta	Desoxycortone, Deoxycorticosterone, Progesterone
Aldosterone synthesis and secretion	0.669744	0.0117647	1	Tran	ENSOCUG00000021601
Starch and sucrose metabolism	0.446541	1	1	Meta	D-Fructose 6-phosphate
Starch and sucrose metabolism	0.081637	0.0540541	2	Tran	ENSOCUG00000022868/ENSOCUG00000026398
Serotonergic synapse	1	0.5	4	Meta	L-Tryptophan, Thromboxane B2, Prostaglandin G2, 5-Hydroxyindoleacetate
Serotonergic synapse	0.379209	0.0196078	2	Tran	ENSOCUG00000013994/ENSOCUG00000003640
Nitrogen metabolism	0.446541	1	1	Meta	L-Glutamic acid
Nitrogen metabolism	0.0174834	0.125	2	Tran	ENSOCUG00000009399/ENSOCUG00000011742
Fluid shear stress and atherosclerosis	0.446541	1	1	Meta	Tetrahydrobiopterin
Fluid shear stress and atherosclerosis	0.529927	0.0145985	2	Tran	ENSOCUG00000035124/ENSOCUG00000005652
Amino sugar and nucleotide sugar metabolism	1	0.5	1	Meta	UDP-D-glucuronate
Amino sugar and nucleotide sugar metabolism	0.464168	0.0208333	1	Tran	ENSOCUG00000004430
Aldosterone-regulated sodium reabsorption	0.586546	0.666667	2	Meta	Cortisol, Cortisone
Aldosterone-regulated sodium reabsorption	0.381565	0.027027	1	Tran	ENSOCUG00000011843
Necroptosis	0.446541	1	1	Meta	ATP
Necroptosis	0.579405	0.0133333	2	Tran	ENSOCUG00000013994/ENSOCUG00000010109
Tryptophan metabolism	0.195911	0.666667	8	Meta	Anthranilic acid, L-Tryptophan, N-Acetylserotonin, Kynurenic acid, Xanthurenic acid, 5-Hydroxyindoleacetate, N-Formylkynurenine, Indole
Tryptophan metabolism	0.420566	0.0238095	1	Tran	ENSOCUG00000008325
Glutathione metabolism	0.65688	0.6	3	Meta	Spermine, L-Ascorbate, L-Glutamic acid
Glutathione metabolism	0.477968	0.02	1	Tran	ENSOCUG00000017659
Pentose and glucuronate interconversions	1	0.5	1	Meta	UDP-D-glucuronate
Pentose and glucuronate interconversions	0.0466925	0.0740741	2	Tran	ENSOCUG00000026482/ENSOCUG00000026383
African trypanosomiasis	0.446541	1	1	Meta	L-Tryptophan
African trypanosomiasis	0.0854744	0.0526316	2	Tran	ENSOCUG00000005003/novel.3214
